# Supplementary material for: Exploring the components and mechanisms of Shen-qi-wang-mo granule in the treatment of retinal vein occlusion by UPLC-Triple TOF MS/MS and network pharmacology
Source: Sci Rep. 2023 Apr 1;13:5330. doi: 10.1038/s41598-023-32472-0 (PMC10066998; doi:10.1038/s41598-023-32472-0)
Supplement: Supplementary file 7 — Supplementary Table 1. [file 41598_2023_32472_MOESM7_ESM.xlsx]

## Sheet: Sheet1
Target
SQWMG	RVO	Overlapping Targets
APP	RPE65	APP
MET	ABCA4	MET
AKR1B10	RHO	HSP90AA1
CA6	PRPH2	CA2
CA13	BEST1	PDE5A
CA5B	RLBP1	F2
CA5A	F5	F7
MMP13	MTHFR	TYR
TACR2	SERPINC1	ADORA1
OPRM1	VEGFA	HRAS
SRD5A1	F2	ADORA2A
HSP90AA1	NR2E3	ADORA3
CA2	PRPF31	PRKCA
PDE5A	IMPG2	AKR1B1
F2	RBP3	TNF
F7	PRPF8	LGALS3
TOP1	NRL	ABCB1
TYR	SAG	NR3C1
ADORA1	RP1L1	MTOR
AMY2A	EFEMP1	PIK3CA
HRAS	IL6	AR
SLC29A1	DHDDS	CASP1
SLC5A2	JAK2	PLA2G2A
TK2	BBS1	REN
P2RY6	PDE6G	CASP3
OGT	RP9	ITGB1
HEXA	CA4	ITGA4
HEXB	EDN1	ACE
OGA	RDH5	CTSD
CA12	NDP	CTSB
CA9	PLAT	ITGAV
P2RY4	MFRP	ITGB3
P2RY2	COL4A1	F11
FUCA1	SLC24A1	MME
ADORA2A	ARL6	EDNRB
CA1	IMPG1	AGTR1
GGH	COL18A1	MAPK1
ADK	ZNF408	ELANE
PYGL	TNF	MAPK14
PYGB	ARL3	MAPK10
DPP4	RDH11	ECE1
PTPN1	CTNNB1	MMP3
PTPN2	POMGNT1	MMP1
POLA1	FZD4	MMP2
GBA	LRP5	TNFRSF10A
KDM4E	ACTA2	CASP8
ADORA3	CYGB	ITGA2B
PRKCA	ITGA4	F3
AKR1B1	OFD1	MDM2
TNF	RS1	CYP2C19
ADORA2B	PLG	KLKB1
GAA	APOH	ITGA5
LGALS3	F3	MMP7
LGALS9	TIMP3	SIRT1
TDP1	CXCL8	PLA2G7
ABCB1	SERPINE1	ICAM1
VCP	TREX1	ITGB2
TNNC1	CCL2	F10
TNNT2	TSPAN12	MMP14
TNNI3	NOS3	APLNR
SLC6A2	KIAA1549	MIF
TYMS	REEP6	SRC
HSD11B1	SERPINF1	VEGFA
EPAS1	FOXF1	FGF1
CYP19A1	EIF2AK4	FGF2
FNTA	KDR	HPSE
FNTB	VWF	SERPINE1
CYP17A1	FBN1	SELP
GSK3B	IL1B	PTGS2
NR3C1	BMPR2	IL2
PGR	PTEN	ALOX5
HDAC3	PIK3CA	NOS2
MTOR	FGF2	PRKCD
HDAC11	PAX6	PDE4D
PIK3CA	CRP	EDNRA
HDAC10	ABCC6	ADA
AR	ICAM1	HPRT1
SHBG	RBP4	CA4
OPRK1	ATRIP	PNP
P2RY12	IDH3A	HMGCR
CASP1	ACE	ESR1
SERPINA6	CFH	PTPN11
AKR1C3	ELN	CYP26A1
PLA2G2A	AKT1	HDAC1
REN	ARHGEF18	MAPK3
PTGDR2	CYP4V2	PPARG
PRSS1	EPHB4	PRKCH
CASP3	DYNC2H1	CYP3A4
CASP2	CEP78	PPARA
ITGB1	ATRIP-TREX1	PPARD
ITGA4	APOE	EGFR
ACE	TP53	TERT
CTSD	ENG	PRKCB
CAPN2	VHL	PRKCE
CTSB	LOXL1	PARP1
ITGAV	ELOVL4	PTGS1
ITGB3	F8	MAPK8
PTGFR	SELP	INSR
MLNR	CYP1B1	KDR
PTPA	NOTCH1	CXCR2
HLA-DRB3	ALB	CSF1R
NR3C2	MKKS	FLT4
GCGR	THBD	LIMK1
LTB4R	IGFBP7	ACHE
F11	ERCC6	FABP4
MME	RAB28	G6PD
ITGB7	PGF	NR1H3
CCKBR	CAPN5	BCL2
CTRC	LMNA	MMP9
PTGDR	HIF1A	MMP10
HSD11B2	NEK2	PIK3CB
EDNRB	KAT6B	AKT1
IMPDH1	SLC19A1	CREBBP
IMPDH2	EGFR	JAK2
AGTR1	VKORC1	ABL1
AGTR2	ACVRL1	PDGFRB
LNPEP	CASP3	KIT
NCOR2	TGFB1	CCND1
TACR1	MMP2	CDK4
NCOR1	IL10	XDH
HDAC4	TGFBR2	RPS6KA3
MAPK1	MMP9	ALDH2
CTSA	LDLR	VHL
ELANE	HMOX1	NAMPT
MAPK14	FLT1	NTRK1
MAPK10	COL3A1	MAP2K1
S1PR2	DUSP29	PDGFRA
ECE1	IGF1	VDR
FKBP1A	PROS1	CNR1
FKBP5	ENPP1	LGALS4
FKBP4	CRYAA	BCL2L1
MMP3	TGFB2	GPR35
MMP1	PAX2	COMT
MMP2	VCAM1	TPMT
TNFRSF10A	MYOC	DNM1
NR1H4	NOTCH3	HSPA8
PDE2A	MT-TL1	HSPA5
HDAC8	NOS2	EIF4H
GRB2	RNF213	FGFR1
CASP8	HLA-DRB1	STAT3
ITGA2B	RB1	PLG
F3	TIMP1	PLAU
AURKB	IFNG	PDE6D
AURKA	INS	IGFBP3
KMT5A	CCND1	IGF1R
MDM2	F9	IKBKB
HSP90AB1	MPL	MDM4
ITGB5	CAV1	PIK3CG
ALOX5AP	RASA1	EPHB4
THRA	PECAM1	CASR
THRB	BDNF	CHUK
CYP2C19	ANGPT2	JUN
TBXAS1	TEK	HTR2A
CCKAR	VEGFC	F2RL1
PDE4A	CXCL12	F2R
PDE4B	MAPK1	ALK
CASP7	ITGA2	RAF1
RORC	CBS	BRAF
CTSS	VCAN	TTR
CTSL	MAPKAPK3	PTPRC
CFD	SMAD4	EP300
NTSR1	CP	STAT1
SLC10A2	PPARG	MPL
KLKB1	KNG1	CTNNB1
ITGA5	SELE	AKT2
PPM1B	MIR21	TP53
DDR2	SMAD3	LDLR
MMP7	FOS	FLT1
SIRT1	SOD1	F9
MMP8	TGFBR1
GLP1R	PRPS1
PLA2G7	FOXE3
CMA1	HBB
CPT1A	ALDH1A2
ITGAL	FN1
ICAM1	ATM
ITGB2	MT-ND4
CPT1B	GGCX
F10	PLA2G5
MMP14	MIR34A
MMP12	KRAS
PLA2G4A	GUCY1A1
GZMB	FLT4
APLNR	CNTF
HDAC7	APOB
AVPR2	PCYT1A
AVPR1A	MT-ND6
CCR1	FOXC1
LCK	GFAP
SIRT2	TIMP2
MIF	SERPINA3
SRC	MT-CYB
CAPN1	TJP1
LGALS1	ALDH1A1
SLC28A3	F12
SSTR5	TET2
SSTR2	GPT
SSTR4	EPO
SSTR1	INSL6
SSTR3	BMP4
VEGFA	ERCC8
FGF1	TYR
FGF2	RNF213-AS1
HPSE	SDHB
AMY1A	MYLK
SERPINE1	CALR
BACE1	THBS1
SQLE	GNAQ
PTAFR	CFI
SELP	EFEMP2
PTGS2	LOX
IL2	GNB3
ALOX5	TSC2
PSEN2	HTRA1
PSENEN	NF1
NCSTN	ITGB3
APH1A	ADAMTS18
PSEN1	SLC2A1
APH1B	CCN2
NOS2	AKR1B1
CD38	XYLT2
SLC37A4	COL11A1
PRKCD	PROC
NEU4	MYC
PDE4D	HLA-B
PDE9A	EGF
PDE1B	CD34
PTPN22	LTBP2
EDNRA	CDH5
MGLL	MYH11
TREH	CD40LG
FOLH1	PMM2
ADA	MMP1
HPRT1	TMEM216
HK2	PRTN3
HK1	ACTA2-AS1
CA7	TBCE
CA3	NFE2L2
CA14	MET
CA4	PTGS2
PNP	MT-ND1
HMGCR	TSC1
ESR1	IL4
ESR2	TLR4
BCHE	CST3
FDFT1	FTH1
NPC1L1	MMP3
SIGMAR1	HLA-A
PTGER2	CXCL10
PTPN11	CFTR
PTGER1	CAT
PTGER4	G6PD
PTGER3	MT-ND5
CYP51A1	APOA1
PTGES	STAT3
POLB	BMP6
RORA	HSPA4
PTGIR	VIM
CYP26A1	APC
HDAC6	PON1
HDAC2	THY1
HDAC1	HRAS
CES2	F7
MAPK3	KIT
PTGIS	MVK
CDC25A	IFT27
SLC6A3	APP
PPARG	SRC
PRKCH	FBLN5
LPAR1	JUN
CYP26B1	CHD7
RXRB	JAG1
CYP3A4	ITGA2B
PPARA	NOS1
PPARD	SUFU
EGFR	MT-CO3
SLC6A1	FAS
SOAT1	RHOA
LTA4H	MIR145
DGAT1	ELP4
OPRD1	CX3CR1
HRH1	VEGFB
GSK3A	HMGB1
CXCR3	VTN
HSD17B2	CYP2C9
TERT	F13A1
PRKCB	GDNF
AKR1C2	SDHD
AKR1C1	CD4
TRPV4	THPO
PDE3A	MALAT1
PDE3B	GDF2
PRKCG	CSF3
PRKCE	F10
PARP1	TTR
PRKCQ	TERT
PTGS1	MT-CO1
VAV1	IL18
CCNC	PF4
CDK8	LEP
CHEK1	ABCB1
ACKR3	SOD2
JAK3	PDGFB
MAPK8	IL1A
MAPK9	MTOR
CCNB3	LAMA1
CDK1	PEX5
CCNB1	PLCB4
CCNB2	TBX1
ROCK2	PCNA
SORD	CCDC28B
PCSK7	CACNA1A
PAK1	PDGFRA
HCRTR2	FGA
HCRTR1	ACTB
LIMK2	GRIN2B
INSR	EDNRB
KDR	NT5E
ITK	NRP1
SYK	IGFBP3
ATP12A	XYLT1
IDH1	PLA2G6
CXCR2	SMAD2
TTL	PITX2
TAS2R31	REN
CCNT1	PDGFRB
P2RX3	FGFR1
PDE10A	PIK3CG
CSF1R	ANGPT1
FLT4	C3
DYRK1A	SIRT1
LIMK1	DNAJC30
CLK4	PTPRC
CLK1	ERCC1
CLK2	ADM
CDC7	HGF
DYRK1B	CYCS
MAP3K14	SLC2A10
IRAK4	RBP1
MAPK11	MMACHC
ACHE	BCL2
FABP4	TXN
FABP3	SHH
FABP5	CASP8
FABP1	SST
SLC22A6	ESR1
G6PD	AGTR1
FAAH	CLASP1
GRM2	PRKCA
GIPR	CTSD
PREP	IVNS1ABP
NR1H3	GLUL
SRD5A2	ADIPOQ
FFAR1	AQP4
TYRO3	EP300
PLA2G1B	CD44
PLA2G4B	MAPK14
TK1	HFE
SLC10A1	CD36
IDO1	CCL5
CYSLTR1	CCR6
BCL2	ANXA5
MMP9	CREB1
MMP10	COL4A2
CNR2	GJA1
PIK3CB	CXCR4
CDK2	BAX
ADAM17	AGER
AKT1	CDKN1A
BRD4	HSP90AA1
CREBBP	CASP9
SLC6A4	FGB
LRRK2	CYP27A1
SCN9A	LRRC56
P2RX7	ERCC4
MERTK	SPP1
JAK1	CDKN3
JAK2	MIR126
ABL1	ADRB2
PDGFRB	SMCHD1
KIT	PTX3
PGGT1B	IGF1R
DRD2	ACTG1
CD81	KRT8
ACACB	IL1RN
CCND1	HTR2A
CDK4	OPTC
CCNE1	HSPG2
CCNE2	AKT3
CHRM1	MGP
GYS1	ABL1
SMO	PIK3R1
ALPL	NPPB
XDH	SLC24A2
RPS6KA3	PDGFA
NQO2	ENO2
NMUR2	BRAF
ADRA2A	PRKAR1A
ADRA2C	MAPK3
NOX4	AGXT
ALDH2	NPPA
VHL	KITLG
NAMPT	NGF
NMT1	ATP6V0A2
CDK9	TFRC
PER2	BEST2
NTRK1	GAPDH
MAPK13	CSF2
OXTR	LIF
KCNK3	PROCR
DRD3	GP1BA
MAP2K1	PRKG1
GABRB3	EDN3
GABRA3	ITGB1
GABRG2	BRCA1
GABRA1	MAPK8
GABRA5	PRKCH
GABRA2	TENT5A
DUT	FGF1
SCN5A	NPY
FYN	CDC42
MTNR1A	GNB1
MTNR1B	AIF1
PDGFRA	CLU
PYGM	ERBB2
EPHB3	BMP2
CDC25B	F2R
SCD	MDM2
VDR	PTGS1
PIK3CD	HADHA
CNR1	PTK2B
FASN	NFKB1
LGALS4	BCL2L1
LGALS8	H2AC18
PTPRA	KARS1
BCL2L1	CYP1A1
GPR35	DES
COMT	DNM2
TPMT	PIEZO1
QDPR	RET
CCR2	GNA11
GRIA1	RARA
DNM1	CA2
METAP2	MIR20A
OPRL1	F11
PPM1A	HLA-DPB1
LGALS7	FASLG
HSPA8	MEG3
HSPA5	NF2
NRAS	HEY2
EIF4H	ADAMTSL1
PABPC1	ADAMTS13
MGMT	TNFRSF1A
SLC28A2	COMT
NADK	ALDH18A1
MAP3K7	TGFB3
EPHA2	KLKB1
MAP3K9	FGFR2
FGFR1	POLR1C
BTK	PTPN11
SLC5A11	NES
STAT3	CDKN1B
PLG	MIR146A
PLAU	SELL
DNTT	CCR5
PDE6D	MPO
BMP1	CCM2
CASP6	PDE5A
SLC5A1	FGFR3
PRMT7	S100B
EPHX2	CYBB
YARS	SP1
IARS	EDNRA
CHIA	SERPINF2
IGFBP3	KDM4C
IGF1R	PRKCB
NR1I2	AKT2
KCNA5	PARP1
IKBKB	EFNB2
MCHR1	BSG
MDM4	SMPD1
INCENP	TH
TTK	HMGCR
ROCK1	ASXL1
PLCG1	EZH2
PIK3C3	MYO6
PIK3CG	TNFRSF11B
PI4KB	GNAI3
EPHB4	SYP
PFKFB3	DNM1L
GRIN2A	SLC19A2
GRIN1	SLC17A5
PDPK1	PLK4
GRIA2	CYP1A2
CASR	HSPA5
CHUK	RNASEH2C
AURKAIP1	EPOR
MC4R	OPTN
MC1R	SERPIND1
MC5R	CREBBP
MC3R	ADA2
C5AR1	ADA
KCNA3	AFP
JUN	HSPB1
DRD1	AGO2
DRD4	ITGAM
HTR2A	DNAI1
HTR2C	MYD88
KCNH2	SMAD9
F2RL1	XDH
NPY5R	TYMP
F2R	IL2
ALK	COL1A1
AMPD2	CYP3A4
TNKS2	LPA
TNKS	SLC34A1
YES1	KCNMA1
GCK	AGT
IL6ST	SCARB1
PRKCZ	AR
CAMK2D	LEMD3
RAF1	MMP14
BRAF	GSR
LDHA	OLR1
LDHB	PLAU
TTR	EIF2AK3
PGC	VEGFD
STAT5B	MKI67
PTPN7	DNAH8
PTPRC	AHSP
PTPRS	EDN2
PTPN6	PCNT
BACE2	CDH2
CALCRL	CX3CL1
EGLN1	CALB1
FLT3	CASR
BRD2	CNOT3
BRD3	HTT
EP300	U2AF1
STAT1	NLRP3
MPL	GJB2
ADAMTS5	MAP2K1
PIM1	DNAJC5
HCAR2	CLDN3
KIF11	NTF3
AMPD3	GP1BB
TUBB1	CD14
CTNNB1	MSX2
AKT2	SMARCA2
TP53	SULT1A3
NEU3	NAGLU
NEU2	FRAS1
CACNA1B	F2RL1
LDLR	CRABP1
FLT1	CDK6
F9	BGN
HSD17B3	NEAT1
FUT7	TGIF1
CDA	ABCA1
	ALDH2
	CALCA
	HSPA1A
	CDK4
	MAP2
	PIK3C2A
	MBP
	ADCYAP1
	MIR155
	SLC1A3
	WT1
	SPARC
	ODC1
	HOTAIR
	WFS1
	DCN
	NDE1
	GATA4
	CYP2A6
	CYSLTR2
	CD59
	SLC4A1
	SETD2
	NPC1
	MIR29A
	ITGA6
	ENTPD1
	MIR122
	ABCB11
	RARB
	DNMT1
	SAMHD1
	CD40
	AQP1
	RPS6KA3
	IGF2
	MIR142
	ACSL4
	MIR143
	LPL
	ERCC3
	CD79A
	RAC1
	UBA1
	CHGA
	CCNA2
	CALB2
	SKIV2L
	GALK1
	CDKN2B-AS1
	EGR1
	PYCR1
	INSR
	MMP7
	MED12
	GSN
	TF
	ALK
	PLA2G2A
	SCO2
	SLIT2
	CNR1
	LBR
	GPR35
	NTF4
	CEBPB
	ADCY10
	MAT2A
	CYP3A5
	HDAC1
	NTRK1
	IL3
	TGFA
	ADAR
	CD68
	STAT1
	HLA-DQB1
	MYH9
	BAP1
	CTCF
	MB
	BCOR
	ETS1
	GTF2IRD1
	MAP1B
	RAF1
	PXDN
	ITGB2
	IDH2
	IFNA2
	CLDN4
	GGT1
	APLN
	HSPD1
	PLA2G7
	FBN2
	CETP
	GAS6
	IL1R1
	TEAD4
	PRL
	NCF1
	ECE1
	SEMA4D
	MIR195
	ACTC1
	LTBP3
	MUS81
	CEP162
	BIRC5
	GLI3
	SLC12A2
	LTBP1
	CASP1
	NR2F2
	CCN1
	ISL1
	HRG
	MIAT
	CAMK2G
	GRK2
	DCX
	FABP4
	SYNGAP1
	ELANE
	IRS1
	MTR
	RSPO2
	ENO1
	TKT
	DNMT3B
	PPIG
	PPARA
	PORCN
	RPS6KB1
	COL5A1
	GATA3
	KRT7
	PRKCD
	ERG
	IL1RAPL2
	ACE2
	LOC113939944
	ERCC5
	PIGA
	CD320
	TMEM107
	LIMK1
	CD99
	SOX9
	NFKBIA
	EPRS1
	KL
	UBC
	SMARCB1
	CCL4
	WRN
	MLXIPL
	SMARCA4
	MYOD1
	TWIST1
	ABCC8
	ATP6V1E1
	SLC1A2
	NOTCH2
	STX1A
	OCLN
	MIR9-1
	MIR223
	SH2B3
	IFT81
	NPPC
	TJP2
	ATG7
	TPMT
	PTH
	GAS5
	GLA
	IFNA1
	EPHA3
	IRF1
	MECP2
	ENAM
	CYP2D6
	HPRT1
	IL17A
	FGF13
	ROBO4
	CTSB
	CYP2C19
	SOCS3
	ATL1
	TNC
	ADORA2A
	IDS
	MIR200B
	RELA
	MIRLET7B
	LCAT
	WDR36
	SATB2
	RNASEH2A
	TP53BP1
	IL13
	ADORA3
	ABCC1
	TBX4
	IRS2
	ZIC3
	DNM1
	BCAM
	GUCY1B1
	CLDN5
	SMAD6
	AIMP1
	SFRP5
	SERPINA1
	BCR
	CXCR2
	FLNA
	ADGRG1
	STK11
	PROZ
	PPARGC1A
	PRDX1
	CRAT
	ACTN4
	ALOX5
	ATF4
	CYP26A1
	GABRR1
	SHC1
	DNMT3A
	KCNJ5
	PLAUR
	NAMPT
	CDH1
	OSM
	NBN
	GLI2
	GUSB
	RAI1
	RETN
	SCN8A
	DNASE1L3
	DYNC2LI1
	MSX1
	H3-7
	GTF2I
	NEU1
	NR3C1
	GSTM1
	LGR5
	MDM4
	RUNX2
	NOD2
	HBEGF
	LCN2
	DHRS4
	ITGAV
	APOC2
	ITGB4
	PEPD
	SH3PXD2B
	PAFAH1B1
	RXRA
	RFC2
	WNT5A
	ACHE
	FAM111A
	CYBA
	LGALS3
	RYR1
	ASAP1
	MTFMT
	PRKCE
	STING1
	SLC7A5
	GSTP1
	AMPH
	ADORA1
	ADAMTS4
	COL8A1
	FLCN
	FREM2
	MAPK10
	ADAMTS1
	CUL3
	MAPT
	GNAS
	METTL27
	BEST4
	POMC
	MICALL2
	MIR214
	SKI
	TLR2
	CHUK
	H3-4
	KRT14
	LIPC
	ERN1
	FKBP6
	MYO3A
	VIP
	CENPA
	ABHD11
	ABCC9
	PTGDS
	MUTYH
	DPAGT1
	HP
	PDE4D
	AZU1
	PARK7
	JUP
	ITGA6-AS1
	HMGA2
	COL5A2
	SLC7A11
	GNAI1
	IFIH1
	CLIP2
	MIR140
	GTF2IRD2
	C5
	AHSG
	PRODH
	FKBP14
	SOST
	TMEM270
	HSPA8
	KCNN3
	RBFOX3
	TBL2
	APLNR
	TNFRSF1B
	FLG
	FLI1
	CXCL1
	BAZ1B
	COL1A2
	ITGA5
	TNFSF10
	UCP2
	TFAM
	HUWE1
	PCSK9
	RNASEH2B
	LYST
	TRPC6
	HOPX
	MMUT
	CANX
	EIF4H
	BCL7B
	IRAG1
	TCHP
	BUD23
	VPS37D
	S100A9
	SLC8A1
	BCL2L11
	MIR210
	ATRX
	PIK3CB
	MME
	NUDT6
	CCNDBP1
	AOC3
	CRABP2
	GUCA2A
	CANT1
	LAT2
	FBLN2
	P2RY1
	PIWIL4
	NR1H2
	COCH
	MLX
	MIF
	PLEC
	DDX58
	LAMA5
	FGF8
	MBL2
	DEL22Q11.2
	ITGB8
	FPR1
	ATP8B1
	GLI1
	ABCC2
	CPB2
	KEAP1
	GATA6
	COL6A1
	APOC3
	NR1H3
	IL12B
	S1PR1
	FIP1L1
	DKK1
	FTO
	MEN1
	LIPG
	STAT5A
	H19
	SLC12A3
	BEST3
	CSF2RA
	CD46
	AIFM1
	FGF10
	CCL3
	PRKAA1
	LGALS4
	HYAL2
	VDR
	ABCB4
	NECTIN1
	SPG7
	PPARD
	DNAL1
	MYOF
	LIPA
	MT-CO2
	LEPR
	ADRB1
	CHI3L1
	TRIM37
	PLCG2
	UGT1A1
	TRAF7
	GRIA4
	LTA
	EEF1A1
	BDKRB1
	ITPR1
	RTN4
	TRPS1
	BRCA2
	NPM1
	INHBA
	TAGLN
	MTRR
	IKBKB
	NLRP1
	CNGA1
	GNAT1
	RD3
	PDE6A
	PDE6B
	GUCY2F
	ARR3
	TFPI2
	GUCY2D
	RGR
	GUCA1A
	CNGB1
	PROX1
	TBX3
	RAX
	AOC2
	GUCA1B
	PDE6D
	CDH4
	SLC1A7
	VSX1
	PITPNC1
	RRH
	CLIC4
	RAI14
	FSCN2
	PLEKHB1
	PITPNM1
	POU6F2
	ZNF385A
	RAX2
	CYP11B1
	DHX30
	ACBD5
	ACO2
	C1QTNF5
	CACNA2D4
	CFAP410
	CORD1
	CRX
	CTEPH1
	INPP5E
	ITM2B
	KCNV2
	KRIT1
	LRAT
	MCDR3
	MIR204
	OAT
	OTX2
	PDE6H
	PDZD7
	PPP2R3C
	PROM1
	RCBTB1
	RCD1
	RDHE2
	SIX6
	SLC6A6
	SSBP1
	STX3
	TUB
	TAUT
	STX3A
	SSBP
	RX
	RP47
	RP44
	RDOB
	RDCCAS
	RCD4
	RCD3
	RAXL1
	PSDR1
	PROML1
	ODRMD
	MYP26
	MORMS
	MIRN204
	MCOPS5
	MAC25
	LCA14
	LCA12
	KV11.1
	KIAA1996
	ICRD
	GUC2D
	GCAP2
	GCAP
	GACR
	G5PR
	FRFB
	FKHL5
	FBNL
	DFNB57
	D14S46E
	CTRP5
	CRD1
	CORD2
	CLLD7
	CCM1
	C21orf2
	BSVD1
	BRI
	AGS1
	ABCR
	STGD1
	SMDAX
	RP27
	RDLKD
	RDICC
	RCD3B
	RAMSVPS
	RALR1
	QRX
	OPA9
	OPA13
	MCOPCB10
	MCOP3
	LORD
	LCA1
	JBTS1
	HTRDC
	HANAC
	GUCA2
	GLP
	GDRM
	DIAR12
	DHRD
	CRV
	CRD
	CPHD6
	COD3
	CAM
	C1orf36
	ACHM6
	ACDMPV
	AC133
	ABRI
	SPGF36
	RP48
	RP41
	RDMS
	RDJCSS
	RDEOA
	MVID2
	LCA7
	ICH
	HERNS
	FFM
	FBD
	CORS1
	CORD6
	CORD14
	CORD11
	RVCLS
	RP19
	RDMVID
	RDGCA
	RCD2
	CORD12
	BSVD
	ARMD6
	RATOR
	CORD3
	CD133
	CACD1
	PADMAL
	MCDR2
	CSNB1I
	ARMD2
	STGD4
	KCNJ10
	WASF1
	HPSE
	ROS1
	PNP
	RPTOR
	PLXNA2
	SERPINB2
	S100A12
	TNFRSF10A
	SESN2
	MAPKAP1
	PHLDA2
	CXCL11
	CCL25
	CCL22
	CCL21
	CCL13
	CCL7
	CCL8
	HEY1
	MMRN1
	HYLS1
	CBSL
	CSF1R
	COX8A
	TDRD9
	PPP1R12A
	MMP10
	CXCL9
	TNPO1
	IL16
	SEMA3A
	SOCS2
