# Supplementary material for: Exploring the components and mechanisms of Shen-qi-wang-mo granule in the treatment of retinal vein occlusion by UPLC-Triple TOF MS/MS and network pharmacology
Source: Sci Rep. 2023 Apr 1;13:5330. doi: 10.1038/s41598-023-32472-0 (PMC10066998; doi:10.1038/s41598-023-32472-0)
Supplement: Supplementary file 8 — Supplementary Table 2. [file 41598_2023_32472_MOESM8_ESM.xlsx]

## Sheet: DCDT
BetweennessCentrality	ClosenessCentrality	Degree	name	Probability/Z-score	TYPE
0.0220051	0.484848	21	PRKCA	0.951491	TAR
0.00620137	0.484848	21	NR3C1	0.125687	TAR
0.0204586	0.482759	20	MMP2	0.999714	TAR
0.019883	0.482759	20	HSP90AA1	0.128532	TAR
0.00565222	0.482759	20	NOS2	0.274322	TAR
0.00488384	0.480687	19	AR	0.125687	TAR
0.00274081	0.470588	19	MTOR	0.125687	TAR
0.0134935	0.393673	26	NZZ-5		DRUG
0.0154368	0.478632	18	AKR1B1	1	TAR
0.00926091	0.478632	18	MMP1	0.125687	TAR
0.000931056	0.35387	11	SY-5		DRUG
0.00727972	0.476596	17	TNF	1	TAR
0.00123362	0.363047	8	CQC-1		DRUG
0.0020972	0.466667	17	ITGA4	0.125687	TAR
0.00421497	0.476596	17	HMGCR	0.146653	TAR
0.00427203	0.476596	17	PRKCH	0.125687	TAR
0.0136035	0.411009	45	LZ-3		DRUG
0.00343199	0.474576	16	MAPK14	0.125687	TAR
0.00344503	0.474576	16	PIK3CA	0.125687	TAR
0.00427405	0.474576	16	ALOX5	0.125687	TAR
0.0112803	0.474576	16	ABCB1	0.125687	TAR
0.00444482	0.472574	15	PTGS2	0.125687	TAR
0.00323339	0.472574	15	MDM2	0.125687	TAR
0.00974794	0.470588	14	F10	0.153475	TAR
0.00862113	0.470588	14	PDE5A	0.125687	TAR
0.00274087	0.470588	14	REN	0.125687	TAR
0.0112207	0.470588	14	SERPINE1	0.153475	TAR
0.000931056	0.35387	11	SY-9		DRUG
0.002516	0.468619	13	MMP3	0.125687	TAR
0.00763284	0.468619	13	ADORA3	0.125687	TAR
0.000931056	0.35387	11	SY-1		DRUG
0.00230497	0.468619	13	MAPK10	0.125687	TAR
0.0178072	0.468619	13	ADORA2A	0.125687	TAR
0.000511125	0.356121	6	D		DRUG
0.0020972	0.466667	13	ITGB1	0.125687	TAR
0.00440492	0.466667	12	ELANE	0.125687	TAR
0.00215814	0.466667	12	MAPK1	0.125687	TAR
0.00184624	0.466667	12	AGTR1	0.125687	TAR
0.00251493	0.466667	12	MME	0.125687	TAR
0.0018597	0.46473	12	ITGB3	0.125687	TAR
0.0106304	0.466667	12	EGFR	0.125687	TAR
0.00235787	0.46473	11	ECE1	0.125687	TAR
0.00165982	0.46473	11	EDNRB	0.125687	TAR
0.0018597	0.46473	11	ITGAV	0.125687	TAR
0.00899134	0.46473	11	CA2	0.999408	TAR
0.000762681	0.359551	7	C		DRUG
0.00932106	0.386874	30	ZX-6		DRUG
0.00836695	0.400716	37	LZ-8		DRUG
0.000153967	0.329897	4	GQZ-9		DRUG
0.0017941	0.46473	11	CASP3	0.125687	TAR
0.00137131	0.46473	11	CASP1	0.125687	TAR
0.00378469	0.46473	11	PRKCD	0.125687	TAR
0.00162104	0.46473	11	MAPK3	0.125687	TAR
0.00654523	0.46473	11	LGALS3	0.174624	TAR
0.0011664	0.46281	10	ESR1	0.142209	TAR
0.00150769	0.46281	10	PPARD	0.12661	TAR
0.030491	0.46281	10	IL2	0.778045	TAR
0.00150769	0.46281	10	PPARG	0.125687	TAR
0.000994932	0.460905	9	PTPN11	0.125687	TAR
0.00869959	0.388215	29	ZX-4		DRUG
0.00130894	0.460905	9	SRC	0.125687	TAR
0.00326169	0.460905	9	MMP9	0.125687	TAR
0.0132093	0.409506	44	LZ-9		DRUG
0.00873757	0.460905	9	ADORA1	0.125687	TAR
0.00472582	0.460905	9	F2	0.125687	TAR
0.00521521	0.460905	9	APP	0.164184	TAR
0.00156243	0.343032	10	SY-7		DRUG
0.00126733	0.460905	9	PPARA	0.125687	TAR
0.000331012	0.33888	5	A		DRUG
0.000803354	0.341985	7	NZZ-8		DRUG
0.000959269	0.460905	9	HDAC1	0.125687	TAR
3.25876e-05	0.324168	2	DS-1		DRUG
0.000979494	0.460905	9	CASP8	0.125687	TAR
0.00377709	0.459016	8	FGF2	0.120226	TAR
0.0065928	0.372712	30	LZ-12		DRUG
0	0.316832	1	NZZ-9		DRUG
0.00377709	0.459016	8	FGF1	0.271107	TAR
0.00377709	0.459016	8	VEGFA	0.271107	TAR
0.00107414	0.459016	8	KDR	0.125687	TAR
0.00123163	0.459016	8	PARP1	0.121906	TAR
0.00110637	0.459016	8	PRKCE	0.125687	TAR
0.00134153	0.459016	8	EDNRA	0.125687	TAR
0.00110637	0.459016	8	PRKCB	0.125687	TAR
0.00251301	0.459016	8	PDE4D	0.125687	TAR
0.000629969	0.339909	6	NZZ-3		DRUG
0.00329394	0.457143	7	HPSE	0.271107	TAR
0.000854678	0.457143	7	PIK3CB	0.121906	TAR
0.000760566	0.457143	7	F11	0.125687	TAR
0.00442508	0.457143	7	ADA	0.265155	TAR
0.000702475	0.457143	7	CYP3A4	0.125687	TAR
0.00080763	0.455285	6	MAP2K1	0.121906	TAR
0.000787675	0.344086	6	SDH-5		DRUG
0.00333964	0.455285	6	HRAS	0.121906	TAR
0.00357026	0.455285	6	TYR	0.121906	TAR
0.000863828	0.455285	6	NR1H3	0.136813	TAR
0.00172893	0.455285	6	ACHE	1	TAR
0.00074969	0.455285	6	ABL1	0.121906	TAR
0.00212514	0.455285	6	SELP	0.120226	TAR
0.000481462	0.453441	5	MAPK8	0.121906	TAR
0.000664473	0.339909	6	NZZ-2		DRUG
0.00234439	0.453441	5	CA4	0.999408	TAR
0.000805329	0.453441	5	PTGS1	0.121906	TAR
0.0115659	0.392294	37	ZX-2		DRUG
0.000421669	0.453441	5	MMP14	0.125687	TAR
0.0100889	0.393673	40	LZ-2		DRUG
0.000434206	0.453441	5	CTSB	0.125687	TAR
0.000476685	0.453441	5	CNR1	0.125687	TAR
0.000252372	0.354992	4	SDH-1		DRUG
0.00121803	0.453441	5	MMP7	0.121906	TAR
0.000475059	0.453441	5	PLA2G2A	0.121906	TAR
0.00329875	0.453441	5	MET	0.121906	TAR
0.00101006	0.359551	9	DG-3		DRUG
0.0140939	0.395062	43	LZ-4		DRUG
0.000485137	0.453441	5	CDK4	0.121906	TAR
8.35407e-05	0.336842	3	SDH-2		DRUG
0.000485137	0.453441	5	CCND1	0.121906	TAR
0.000338574	0.451613	5	PDGFRB	0.121906	TAR
0.000490613	0.453441	5	CSF1R	0.110612	TAR
0.000413143	0.453441	5	ITGA2B	0.125687	TAR
0	0	0	GQZ-8		DRUG
0.000293494	0.451613	4	INSR	0.121906	TAR
0.000320611	0.451613	4	MMP10	0.125687	TAR
0.000352246	0.451613	4	PIK3CG	0.125687	TAR
0.00032869	0.451613	4	CTSD	0.121906	TAR
0.000295262	0.451613	4	ACE	0.121906	TAR
0	0	0	GQZ-7		DRUG
0.000491773	0.451613	4	TERT	0.110612	TAR
0.00494869	0.37774	28	LZ-7		DRUG
0.00110598	0.451613	4	IGF1R	0.125076	TAR
0.000483913	0.451613	4	G6PD	0.125687	TAR
0	0	0	GQZ-6		DRUG
0	0	0	GQZ-3		DRUG
0.000319076	0.451613	4	CYP2C19	0.100634	TAR
0.000355388	0.451613	4	JAK2	0.110612	TAR
0.00118099	0.354992	10	SY-8		DRUG
0.00109003	0.451613	4	ALK	0.125687	TAR
0.00179748	0.366612	11	DG-2		DRUG
0.000349215	0.451613	4	FLT4	0.110612	TAR
0.000314609	0.451613	4	CYP26A1	0.125687	TAR
0.000225757	0.449799	3	HTR2A	0.125687	TAR
0.000455766	0.449799	3	CREBBP	0.125687	TAR
0.000214901	0.449799	3	AKT1	0.125687	TAR
0.000225757	0.449799	3	CHUK	0.125687	TAR
0.00196981	0.357257	9	DS-3		DRUG
0.014169	0.402154	37	LZ-11		DRUG
0	0.316832	1	NZZ-10		DRUG
0.000213681	0.449799	3	BCL2	0.125687	TAR
0.00017806	0.449799	3	CASR	0.125687	TAR
0.000191535	0.449799	3	NAMPT	0.121906	TAR
0.000187954	0.449799	3	VHL	0.121906	TAR
0.00114564	0.449799	3	LGALS4	0.121906	TAR
0.0016556	0.449799	3	F7	0.0418911	TAR
0.000224114	0.449799	3	PLA2G7	0.125687	TAR
0.000395374	0.331852	7	DS-4		DRUG
0.000155301	0.337858	4	SDH-3		DRUG
0.000184455	0.449799	3	SIRT1	0.125687	TAR
0.000847863	0.449799	3	RPS6KA3	0.226257	TAR
0.000847863	0.449799	3	XDH	0.118247	TAR
0.0103386	0.399287	42	LZ-6		DRUG
0.00101006	0.359551	9	DG-1		DRUG
0.000211243	0.449799	3	IKBKB	0.121906	TAR
0.000265187	0.449799	3	FGFR1	0.121906	TAR
0.000265187	0.449799	3	F3	0.121906	TAR
0.000265187	0.449799	3	HSPA5	0.121906	TAR
0.000265187	0.449799	3	HSPA8	0.121906	TAR
0.000222686	0.449799	3	KIT	0.110612	TAR
0.000187954	0.449799	3	PDGFRA	0.121906	TAR
0.000207004	0.449799	3	EP300	0.125687	TAR
0.000225757	0.449799	3	F2R	0.125687	TAR
8.57637e-05	0.448	2	CXCR2	0.100634	TAR
8.6984e-05	0.448	2	TNFRSF10A	0.0743923	TAR
0.000114652	0.448	2	JUN	0.121906	TAR
8.74449e-05	0.448	2	CTNNB1	0.125687	TAR
0	0	0	NZZ-7		DRUG
0	0	0	NZZ-4		DRUG
0	0	0	HH-3		DRUG
0.0107462	0.392294	32	ZX-3		DRUG
0	0	0	HH-2		DRUG
0	0	0	GQZ-2		DRUG
0.00012016	0.448	2	PTPRC	0.125687	TAR
8.37454e-05	0.448	2	PDE6D	0.121906	TAR
0	0	0	GQZ-1		DRUG
0.0119366	0.399287	39	LZ-10		DRUG
0	0	0	DS-2		DRUG
0.0167378	0.403604	41	ZX-1		DRUG
0.00105483	0.448	2	DNM1	0.120226	TAR
7.51007e-05	0.448	2	TP53	0.125687	TAR
0	0.319544	1	SDH-4		DRUG
8.37454e-05	0.448	2	PLAU	0.121906	TAR
0	0	0	GQZ-5		DRUG
0.0139174	0.402154	39	ZX-7		DRUG
0.00277735	0.367816	16	B		DRUG
0	0	0	GQZ-4		DRUG
0.000931056	0.35387	11	SY-4		DRUG
9.55843e-05	0.448	2	NTRK1	0.110612	TAR
8.37454e-05	0.448	2	PLG	0.121906	TAR
0.0163939	0.402154	41	LZ-5		DRUG
0.000695737	0.448	2	PNP	0.0978745	TAR
8.74317e-05	0.448	2	MIF	0.0743923	TAR
0.0117471	0.38422	37	ZX-5		DRUG
0.000587238	0.448	2	TPMT	0.116739	TAR
0.000587238	0.448	2	COMT	0.116739	TAR
0.000587238	0.448	2	GPR35	0.116739	TAR
0.0055893	0.376471	36	LZ-1		DRUG
0.000587238	0.448	2	BCL2L1	0.116739	TAR
8.74317e-05	0.448	2	APLNR	0.0743923	TAR
0.000260473	0.348367	6	SY-3		DRUG
0.00354444	0.365416	13	NZZ-6		DRUG
8.37454e-05	0.448	2	STAT3	0.121906	TAR
0.000893287	0.448	2	HPRT1	0.09724	TAR
0.000587238	0.448	2	TTR	0.125076	TAR
0.00330339	0.370248	12	HH-1		DRUG
8.01014e-05	0.448	2	EPHB4	0.121906	TAR
8.74317e-05	0.448	2	ITGB2	0.0743923	TAR
8.74317e-05	0.448	2	ICAM1	0.0743923	TAR
0.000103034	0.448	2	F9	0.125687	TAR
8.50942e-05	0.448	2	BRAF	0.121906	TAR
8.50942e-05	0.448	2	RAF1	0.121906	TAR
0.000511573	0.448	2	ALDH2	0.106543	TAR
0.000103034	0.448	2	FLT1	0.125687	TAR
8.01014e-05	0.448	2	MDM4	0.121906	TAR
0.0174696	0.399287	33	SY-6		DRUG
0.000103034	0.448	2	LDLR	0.125687	TAR
0.000100919	0.448	2	VDR	0.110612	TAR
8.74317e-05	0.448	2	ITGA5	0.0743923	TAR
8.74317e-05	0.448	2	KLKB1	0.0743923	TAR
7.73045e-05	0.448	2	AKT2	0.125687	TAR
0.000103743	0.448	2	EIF4H	0.120226	TAR
0.000260473	0.348367	6	SY-2		DRUG
0.000138381	0.448	2	IGFBP3	0.121906	TAR
0.000223549	0.448	2	FABP4	0.101614	TAR
0	0.316832	1	NZZ-1		DRUG
0.00012016	0.448	2	MPL	0.125687	TAR
0.00012016	0.448	2	STAT1	0.125687	TAR
0.000511125	0.356121	6	CQC-2		DRUG
8.57637e-05	0.448	2	LIMK1	0.100634	TAR
0.000114652	0.448	2	F2RL1	0.121906	TAR
