# Supplementary material for: Exploring the components and mechanisms of Shen-qi-wang-mo granule in the treatment of retinal vein occlusion by UPLC-Triple TOF MS/MS and network pharmacology
Source: Sci Rep. 2023 Apr 1;13:5330. doi: 10.1038/s41598-023-32472-0 (PMC10066998; doi:10.1038/s41598-023-32472-0)
Supplement: Supplementary file 9 — Supplementary Table 3. [file 41598_2023_32472_MOESM9_ESM.xlsx]

## Sheet: PPI
BetweennessCentrality	ClosenessCentrality	Degree	name
0.0939685	0.521277	49	SRC
0.125911	0.503425	42	TP53
0.0495016	0.494949	42	MAPK3
0.0859234	0.496622	42	STAT3
0.0480306	0.493289	41	MAPK1
0.0524138	0.481967	39	PIK3CA
0.0557525	0.477273	39	HRAS
0.0340378	0.480392	35	AKT1
0.0254213	0.472669	33	HSP90AA1
0.0712546	0.474194	32	EP300
0.0314389	0.475728	30	EGFR
0.0549246	0.456522	28	CTNNB1
0.0318732	0.455108	28	CREBBP
0.0310114	0.462264	28	VEGFA
0.0261265	0.469649	27	JUN
0.0335023	0.471154	26	ESR1
0.00754445	0.445455	25	PTPN11
0.0341819	0.42	22	JAK2
0.00793452	0.45092	22	STAT1
0.0224935	0.452308	21	MAPK8
0.0154604	0.423631	21	ITGB3
0.014966	0.445455	20	MAPK14
0.0276261	0.422414	20	ITGB1
0.0129393	0.421203	20	ITGAV
0.0192445	0.436202	19	HDAC1
0.0132648	0.459375	19	AR
0.00327632	0.427326	18	IL2
0.00542324	0.436202	18	IGF1R
0.0032046	0.411765	17	PDGFRB
0.0258679	0.433628	16	CASP3
0.00204633	0.436202	16	NR3C1
0.00281913	0.401639	15	RAF1
0.0111218	0.424855	15	CASP8
0.00422193	0.406077	15	MAP2K1
0.00455445	0.404959	15	TNF
0.0477178	0.417614	15	F2
0.00702411	0.411765	15	FGF2
0.00270477	0.434911	14	CCND1
0.010811	0.410615	14	MTOR
0.00646887	0.416431	14	PRKCA
0.00223822	0.431085	14	PRKCD
0.00255827	0.403846	14	KDR
0.00333131	0.396226	13	MDM2
0.0532781	0.403846	13	APP
0.0012919	0.399457	13	PIK3CB
0.00330505	0.386842	13	CHUK
0.0191361	0.412921	13	PPARA
0.00206121	0.42	12	ABL1
0.00141209	0.412921	12	TERT
0.00990884	0.407202	12	NTRK1
0.00294446	0.40274	12	AKT2
0.104447	0.394102	12	SIRT1
0.000943415	0.414085	12	MET
0.0230352	0.377892	12	MMP1
0.0117988	0.337156	12	ITGB2
0.000801443	0.421203	11	BCL2L1
0.00141656	0.422414	11	BCL2
0.00167252	0.390957	11	PRKCB
0.00404966	0.396226	11	PPARG
0.00549591	0.390957	11	PLAU
0.00609944	0.396226	11	MMP2
0.00915366	0.392	11	MMP9
0.00118703	0.3675	10	IKBKB
0.014336	0.382812	10	MMP3
0.0286299	0.385827	10	DNM1
0.0109849	0.349169	10	PLG
0.00353098	0.415254	9	CDK4
0.000841621	0.40274	9	NOS2
0.00300518	0.407202	9	HSPA8
0.0119202	0.415254	9	IGFBP3
0.0191994	0.377892	8	SERPINE1
0.00965269	0.398374	8	ITGA2B
0.000406991	0.375959	8	PIK3CG
0.00132822	0.379845	8	FLT4
0.000370201	0.388889	8	KIT
0.000148023	0.366584	7	INSR
0.00383071	0.380829	7	HSPA5
5.35255e-05	0.356796	7	BRAF
0.000669257	0.374046	7	PRKCE
0.00116179	0.380829	7	FGFR1
0.000114893	0.387863	7	PDGFRA
9.03386e-05	0.371212	7	FLT1
0.000733759	0.3675	7	ITGA4
0.000215175	0.320961	7	ITGA5
0.00178242	0.396226	6	MAPK10
0.00060055	0.365672	6	TNFRSF10A
0.001262	0.375959	6	PARP1
0.00397276	0.382812	6	LGALS3
0.0796757	0.290514	5	PNP
0.00239718	0.364764	5	EDNRA
0.0069119	0.302469	5	F9
0.00668933	0.314775	5	F10
0.00625932	0.312766	5	F3
0.026112	0.365672	4	ABCB1
0.0273373	0.319565	4	AGTR1
0.0396674	0.372152	4	PTGS2
0.00803245	0.275797	4	CYP2C19
0.000174456	0.34507	4	FABP4
0	0.346698	4	NR1H3
6.77318e-05	0.362069	4	CSF1R
0	0.351675	4	FGF1
0	0.365672	4	PRKCH
1.60729e-05	0.359413	4	MPL
9.71978e-05	0.355072	4	LGALS4
0	0.302469	4	MMP10
0.014304	0.272727	3	CYP3A4
0.0271177	0.226852	3	ADA
0.00653176	0.274254	3	ALOX5
0	0.354217	3	CASP1
0	0.351675	3	VDR
0.00290712	0.328125	3	MMP7
0.0136054	0.34186	3	CTSD
0.000103361	0.341067	3	F2R
4.28635e-05	0.376923	3	VHL
0.000142618	0.34186	3	EPHB4
0	0.256098	3	F7
0.00675613	0.226502	3	HPRT1
0.00675613	0.226502	3	XDH
0.00215742	0.348341	3	ICAM1
0.000255302	0.30625	3	SELP
0	0.242975	2	ACE
0	0.242975	2	REN
0	0.345882	2	ALK
0	0.216814	2	PTGS1
0.00125505	0.30625	2	LDLR
0	0.330337	2	HMGCR
0	0.331081	2	PPARD
0.0136054	0.28	2	CXCR2
5.8603e-05	0.314103	2	EDNRB
0	0.281071	2	ELANE
0.000613436	0.30123	2	F11
0	0.185139	2	TPMT
0	0.303719	2	PTPRC
0	0.283784	2	KLKB1
0	0.332579	2	RPS6KA3
0	0.337931	2	MDM4
0	0.350835	2	MMP14
0	0.287109	2	NAMPT
0	0.288235	1	ACHE
0	0.185139	1	ADORA1
0	0.185139	1	ADORA3
0	1	1	ALDH2
0	1	1	COMT
0	0.288235	1	TTR
0	0.314103	1	CA2
0	0.303093	1	LIMK1
0	0.255208	1	CTSB
0	0.219076	1	MIF
0	0.214599	1	CYP26A1
0	0.335616	1	G6PD
0	0	0	PDE5A
0	0	0	TYR
0	0	0	ADORA2A
0	0	0	AKR1B1
0	0	0	PLA2G2A
0	0	0	MME
0	0	0	ECE1
0	0	0	PLA2G7
0	0	0	APLNR
0	0	0	HPSE
0	0	0	PDE4D
0	0	0	CA4
0	0	0	CNR1
0	0	0	GPR35
0	0	0	EIF4H
0	0	0	PDE6D
0	0	0	CASR
0	0	0	HTR2A
0	0	0	F2RL1
