# Supplementary material for: Exploring the components and mechanisms of Shen-qi-wang-mo granule in the treatment of retinal vein occlusion by UPLC-Triple TOF MS/MS and network pharmacology
Source: Sci Rep. 2023 Apr 1;13:5330. doi: 10.1038/s41598-023-32472-0 (PMC10066998; doi:10.1038/s41598-023-32472-0)
Supplement: Supplementary file 10 — Supplementary Table 4. [file 41598_2023_32472_MOESM10_ESM.xlsx]

## Sheet: KEGG
KEGG
GO	Category	Description	LogP	#GeneInGOAndHitList	%InGO	Hits
hsa05200	KEGG Pathway	Pathways in cancer	-79.808	69	46	ABL1|AGTR1|AKT1|AKT2|ALK|AR|CCND1|BCL2|BCL2L1|BRAF|CASP3|CASP8|CDK4|CHUK|CREBBP|CSF1R|CTNNB1|EDNRA|EDNRB|EGFR|EP300|ESR1|F2|F2R|FGF1|FGF2|FGFR1|FLT4|MTOR|HDAC1|HRAS|HSP90AA1|IGF1R|IKBKB|IL2|ITGA2B|ITGAV|ITGB1|JAK2|JUN|KIT|MDM2|MET|MMP1|MMP2|MMP9|NOS2|NTRK1|PDGFRA|PDGFRB|PIK3CA|PIK3CB|PPARD|PPARG|PRKCA|PRKCB|MAPK1|MAPK3|MAPK8|MAPK10|MAP2K1|PTGS2|RAF1|STAT1|STAT3|TERT|TP53|VEGFA|VHL
hsa04151	KEGG Pathway	PI3K-Akt signaling pathway	-51.5701	46	30.6667	AKT1|AKT2|CCND1|BCL2|BCL2L1|CDK4|CHUK|CSF1R|EGFR|F2R|FGF1|FGF2|FGFR1|FLT1|FLT4|MTOR|HRAS|HSP90AA1|IGF1R|IKBKB|IL2|INSR|ITGA2B|ITGA4|ITGA5|ITGAV|ITGB1|ITGB3|JAK2|KDR|KIT|MDM2|MET|NTRK1|PDGFRA|PDGFRB|PIK3CA|PIK3CB|PIK3CG|PRKCA|MAPK1|MAPK3|MAP2K1|RAF1|TP53|VEGFA
hsa04015	KEGG Pathway	Rap1 signaling pathway	-42.8091	35	23.3333	AKT1|AKT2|BRAF|MAPK14|CSF1R|CTNNB1|EGFR|F2R|FGF1|FGF2|FGFR1|FLT1|FLT4|HRAS|IGF1R|INSR|ITGA2B|ITGB1|ITGB2|ITGB3|KDR|KIT|MET|PDGFRA|PDGFRB|PIK3CA|PIK3CB|PRKCA|PRKCB|MAPK1|MAPK3|MAP2K1|RAF1|SRC|VEGFA
hsa04510	KEGG Pathway	Focal adhesion	-41.7903	34	22.6667	AKT1|AKT2|CCND1|BCL2|BRAF|CTNNB1|EGFR|FLT1|FLT4|HRAS|IGF1R|ITGA2B|ITGA4|ITGA5|ITGAV|ITGB1|ITGB3|JUN|KDR|MET|PDGFRA|PDGFRB|PIK3CA|PIK3CB|PRKCA|PRKCB|MAPK1|MAPK3|MAPK8|MAPK10|MAP2K1|RAF1|SRC|VEGFA
hsa04010	KEGG Pathway	MAPK signaling pathway	-40.5728	37	24.6667	AKT1|AKT2|BRAF|CASP3|CHUK|MAPK14|CSF1R|EGFR|FGF1|FGF2|FGFR1|FLT1|FLT4|HRAS|HSPA8|IGF1R|IKBKB|INSR|JUN|KDR|KIT|MET|NTRK1|PDGFRA|PDGFRB|PRKCA|PRKCB|MAPK1|MAPK3|MAPK8|MAPK10|MAP2K1|RAF1|RPS6KA3|TNF|TP53|VEGFA
hsa04014	KEGG Pathway	Ras signaling pathway	-39.3424	34	22.6667	ABL1|AKT1|AKT2|BCL2L1|CHUK|CSF1R|EGFR|FGF1|FGF2|FGFR1|FLT1|FLT4|HRAS|IGF1R|IKBKB|INSR|KDR|KIT|MET|NTRK1|PDGFRA|PDGFRB|PIK3CA|PIK3CB|PRKCA|PRKCB|MAPK1|MAPK3|MAPK8|MAPK10|MAP2K1|PTPN11|RAF1|VEGFA
hsa04810	KEGG Pathway	Regulation of actin cytoskeleton	-26.1889	25	16.6667	BRAF|EGFR|F2|F2R|FGF1|FGF2|FGFR1|HRAS|ITGA2B|ITGA4|ITGA5|ITGAV|ITGB1|ITGB2|ITGB3|LIMK1|PDGFRA|PDGFRB|PIK3CA|PIK3CB|MAPK1|MAPK3|MAP2K1|RAF1|SRC
hsa04020	KEGG Pathway	Calcium signaling pathway	-16.857	19	12.6667	AGTR1|EDNRA|EDNRB|EGFR|F2R|FGF1|FGF2|FGFR1|FLT1|FLT4|KDR|MET|NOS2|NTRK1|PDGFRA|PDGFRB|PRKCA|PRKCB|VEGFA
hsa05205	KEGG Pathway	Proteoglycans in cancer	-48.4769	38	25.3333	AKT1|AKT2|CCND1|BRAF|CASP3|MAPK14|CTNNB1|EGFR|ESR1|FGF2|FGFR1|MTOR|HRAS|IGF1R|ITGA5|ITGAV|ITGB1|ITGB3|KDR|MDM2|MET|MMP2|MMP9|PIK3CA|PIK3CB|PLAU|PRKCA|PRKCB|MAPK1|MAPK3|MAP2K1|PTPN11|RAF1|SRC|STAT3|TNF|TP53|VEGFA
hsa05215	KEGG Pathway	Prostate cancer	-45.564	30	20	AKT1|AKT2|AR|CCND1|BCL2|BRAF|CHUK|CREBBP|CTNNB1|EGFR|EP300|FGFR1|MTOR|HRAS|HSP90AA1|IGF1R|IKBKB|MDM2|MMP3|MMP9|PDGFRA|PDGFRB|PIK3CA|PIK3CB|PLAU|MAPK1|MAPK3|MAP2K1|RAF1|TP53
hsa01521	KEGG Pathway	EGFR tyrosine kinase inhibitor resistance	-40.2612	26	17.3333	AKT1|AKT2|BCL2|BCL2L1|BRAF|EGFR|FGF2|MTOR|HRAS|IGF1R|JAK2|KDR|MET|PDGFRA|PDGFRB|PIK3CA|PIK3CB|PRKCA|PRKCB|MAPK1|MAPK3|MAP2K1|RAF1|SRC|STAT3|VEGFA
hsa01522	KEGG Pathway	Endocrine resistance	-37.4274	26	17.3333	AKT1|AKT2|CCND1|BCL2|BRAF|CDK4|MAPK14|EGFR|ESR1|MTOR|HRAS|IGF1R|JUN|MDM2|MMP2|MMP9|PIK3CA|PIK3CB|MAPK1|MAPK3|MAPK8|MAPK10|MAP2K1|RAF1|SRC|TP53
hsa05163	KEGG Pathway	Human cytomegalovirus infection	-36.7281	32	21.3333	AKT1|AKT2|CCND1|CASP3|CASP8|CDK4|CHUK|MAPK14|CTNNB1|EGFR|MTOR|HRAS|IKBKB|CXCR2|ITGAV|ITGB3|MDM2|PDGFRA|PIK3CA|PIK3CB|PRKCA|PRKCB|MAPK1|MAPK3|MAP2K1|PTGS2|RAF1|SRC|STAT3|TNF|TP53|VEGFA
hsa05206	KEGG Pathway	MicroRNAs in cancer	-36.614	35	23.3333	ABL1|CCND1|BCL2|CASP3|CREBBP|EGFR|EP300|MTOR|HDAC1|HRAS|IKBKB|ITGA5|ITGB3|MDM2|MDM4|MET|MMP9|PDGFRA|PDGFRB|ABCB1|PIK3CA|PIK3CB|PLAU|PRKCA|PRKCB|PRKCE|MAPK1|MAPK3|MAP2K1|PTGS2|RAF1|STAT3|TP53|VEGFA|SIRT1
hsa05165	KEGG Pathway	Human papillomavirus infection	-35.5948	35	23.3333	AKT1|AKT2|CCND1|CASP3|CASP8|CDK4|CHUK|CREBBP|CTNNB1|EGFR|EP300|MTOR|HDAC1|HRAS|IKBKB|ITGA2B|ITGA4|ITGA5|ITGAV|ITGB1|ITGB3|MDM2|PDGFRB|PIK3CA|PIK3CB|MAPK1|MAPK3|MAP2K1|PTGS2|RAF1|STAT1|TERT|TNF|TP53|VEGFA
hsa05218	KEGG Pathway	Melanoma	-33.2115	22	14.6667	AKT1|AKT2|CCND1|BRAF|CDK4|EGFR|FGF1|FGF2|FGFR1|HRAS|IGF1R|MDM2|MET|PDGFRA|PDGFRB|PIK3CA|PIK3CB|MAPK1|MAPK3|MAP2K1|RAF1|TP53
hsa05212	KEGG Pathway	Pancreatic cancer	-32.6104	22	14.6667	AKT1|AKT2|CCND1|BCL2L1|BRAF|CDK4|CHUK|EGFR|MTOR|IKBKB|PIK3CA|PIK3CB|MAPK1|MAPK3|MAPK8|MAPK10|MAP2K1|RAF1|STAT1|STAT3|TP53|VEGFA
hsa04919	KEGG Pathway	Thyroid hormone signaling pathway	-31.161	24	16	AKT1|AKT2|CCND1|CREBBP|CTNNB1|EP300|ESR1|MTOR|HDAC1|HRAS|ITGAV|ITGB3|MDM2|PIK3CA|PIK3CB|PRKCA|PRKCB|MAPK1|MAPK3|MAP2K1|RAF1|SRC|STAT1|TP53
hsa05207	KEGG Pathway	Chemical carcinogenesis - receptor activation	-31.1305	28	18.6667	AKT1|AKT2|AR|CCND1|BCL2|CYP3A4|EGFR|ESR1|FGF2|MTOR|HRAS|HSP90AA1|JAK2|JUN|PIK3CA|PIK3CB|PPARA|PRKCA|PRKCB|MAPK1|MAPK3|MAP2K1|RAF1|RPS6KA3|SRC|STAT3|VDR|VEGFA
hsa05214	KEGG Pathway	Glioma	-30.7807	21	14	AKT1|AKT2|CCND1|BRAF|CDK4|EGFR|MTOR|HRAS|IGF1R|MDM2|PDGFRA|PDGFRB|PIK3CA|PIK3CB|PRKCA|PRKCB|MAPK1|MAPK3|MAP2K1|RAF1|TP53
hsa04068	KEGG Pathway	FoxO signaling pathway	-30.2642	24	16	AKT1|AKT2|CCND1|BRAF|CHUK|CREBBP|MAPK14|EGFR|EP300|HRAS|IGF1R|IKBKB|INSR|MDM2|PIK3CA|PIK3CB|MAPK1|MAPK3|MAPK8|MAPK10|MAP2K1|RAF1|STAT3|SIRT1
hsa05160	KEGG Pathway	Hepatitis C	-29.9019	25	16.6667	AKT1|AKT2|CCND1|BRAF|CASP3|CASP8|CDK4|CHUK|CTNNB1|EGFR|HRAS|IKBKB|LDLR|PIK3CA|PIK3CB|PPARA|MAPK1|MAPK3|MAP2K1|RAF1|STAT1|STAT3|TNF|TP53|NR1H3
hsa05224	KEGG Pathway	Breast cancer	-28.9786	24	16	AKT1|AKT2|CCND1|BRAF|CDK4|CTNNB1|EGFR|ESR1|FGF1|FGF2|FGFR1|FLT4|MTOR|HRAS|IGF1R|JUN|KIT|PIK3CA|PIK3CB|MAPK1|MAPK3|MAP2K1|RAF1|TP53
hsa04066	KEGG Pathway	HIF-1 signaling pathway	-28.7453	22	14.6667	AKT1|AKT2|BCL2|CREBBP|EGFR|EP300|FLT1|MTOR|IGF1R|INSR|NOS2|SERPINE1|PIK3CA|PIK3CB|PRKCA|PRKCB|MAPK1|MAPK3|MAP2K1|STAT3|VEGFA|VHL
hsa05220	KEGG Pathway	Chronic myeloid leukemia	-28.705	20	13.3333	ABL1|AKT1|AKT2|CCND1|BCL2L1|BRAF|CDK4|CHUK|HDAC1|HRAS|IKBKB|MDM2|PIK3CA|PIK3CB|MAPK1|MAPK3|MAP2K1|PTPN11|RAF1|TP53
hsa04722	KEGG Pathway	Neurotrophin signaling pathway	-27.8356	22	14.6667	ABL1|AKT1|AKT2|BCL2|BRAF|MAPK14|HRAS|IKBKB|JUN|NTRK1|PIK3CA|PIK3CB|PRKCD|MAPK1|MAPK3|MAPK8|MAPK10|MAP2K1|PTPN11|RAF1|RPS6KA3|TP53
hsa05230	KEGG Pathway	Central carbon metabolism in cancer	-27.5693	19	12.6667	AKT1|AKT2|EGFR|FGFR1|MTOR|G6PD|HRAS|KIT|MET|NTRK1|PDGFRA|PDGFRB|PIK3CA|PIK3CB|MAPK1|MAPK3|MAP2K1|RAF1|TP53
hsa05210	KEGG Pathway	Colorectal cancer	-27.498	20	13.3333	AKT1|AKT2|CCND1|BCL2|BRAF|CASP3|CTNNB1|EGFR|MTOR|HRAS|JUN|PIK3CA|PIK3CB|MAPK1|MAPK3|MAPK8|MAPK10|MAP2K1|RAF1|TP53
hsa05223	KEGG Pathway	Non-small cell lung cancer	-27.3045	19	12.6667	AKT1|AKT2|ALK|CCND1|BRAF|CDK4|EGFR|HRAS|MET|PIK3CA|PIK3CB|PRKCA|PRKCB|MAPK1|MAPK3|MAP2K1|RAF1|STAT3|TP53
hsa04072	KEGG Pathway	Phospholipase D signaling pathway	-27.2479	23	15.3333	AGTR1|AKT1|AKT2|DNM1|EGFR|F2|F2R|MTOR|HRAS|CXCR2|INSR|KIT|PDGFRA|PDGFRB|PIK3CA|PIK3CB|PIK3CG|PRKCA|MAPK1|MAPK3|MAP2K1|PTPN11|RAF1
hsa05235	KEGG Pathway	PD-L1 expression and PD-1 checkpoint pathway in cancer	-27.1674	20	13.3333	AKT1|AKT2|ALK|CHUK|MAPK14|EGFR|MTOR|HRAS|IKBKB|JAK2|JUN|PIK3CA|PIK3CB|MAPK1|MAPK3|MAP2K1|PTPN11|RAF1|STAT1|STAT3
hsa04926	KEGG Pathway	Relaxin signaling pathway	-27.0083	22	14.6667	AKT1|AKT2|MAPK14|EDNRB|EGFR|HRAS|JUN|MMP1|MMP2|MMP9|NOS2|PIK3CA|PIK3CB|PRKCA|MAPK1|MAPK3|MAPK8|MAPK10|MAP2K1|RAF1|SRC|VEGFA
hsa05219	KEGG Pathway	Bladder cancer	-26.2462	16	10.6667	CCND1|BRAF|CDK4|EGFR|HRAS|MDM2|MMP1|MMP2|MMP9|MAPK1|MAPK3|MAP2K1|RAF1|SRC|TP53|VEGFA
hsa04071	KEGG Pathway	Sphingolipid signaling pathway	-26.1185	21	14	ADORA1|ADORA3|AKT1|AKT2|BCL2|MAPK14|CTSD|HRAS|PIK3CA|PIK3CB|PRKCA|PRKCB|PRKCE|MAPK1|MAPK3|MAPK8|MAPK10|MAP2K1|RAF1|TNF|TP53
hsa05221	KEGG Pathway	Acute myeloid leukemia	-26.0385	18	12	AKT1|AKT2|CCND1|BRAF|CHUK|CSF1R|MTOR|HRAS|IKBKB|KIT|PIK3CA|PIK3CB|PPARD|MAPK1|MAPK3|MAP2K1|RAF1|STAT3
hsa04935	KEGG Pathway	Growth hormone synthesis, secretion and action	-26.0367	21	14	AKT1|AKT2|CREBBP|MAPK14|EP300|MTOR|HRAS|IGFBP3|JAK2|PIK3CA|PIK3CB|PRKCA|PRKCB|MAPK1|MAPK3|MAPK8|MAPK10|MAP2K1|RAF1|STAT1|STAT3
hsa04012	KEGG Pathway	ErbB signaling pathway	-25.7701	19	12.6667	ABL1|AKT1|AKT2|BRAF|EGFR|MTOR|HRAS|JUN|PIK3CA|PIK3CB|PRKCA|PRKCB|MAPK1|MAPK3|MAPK8|MAPK10|MAP2K1|RAF1|SRC
hsa04917	KEGG Pathway	Prolactin signaling pathway	-25.65	18	12	AKT1|AKT2|CCND1|MAPK14|ESR1|HRAS|JAK2|PIK3CA|PIK3CB|MAPK1|MAPK3|MAPK8|MAPK10|MAP2K1|RAF1|SRC|STAT1|STAT3
hsa05225	KEGG Pathway	Hepatocellular carcinoma	-24.3531	22	14.6667	AKT1|AKT2|CCND1|BCL2L1|BRAF|CDK4|CTNNB1|EGFR|MTOR|HRAS|IGF1R|MET|PIK3CA|PIK3CB|PRKCA|PRKCB|MAPK1|MAPK3|MAP2K1|RAF1|TERT|TP53
hsa05226	KEGG Pathway	Gastric cancer	-23.9492	21	14	AKT1|AKT2|CCND1|BCL2|BRAF|CTNNB1|EGFR|FGF1|FGF2|MTOR|HRAS|MET|ABCB1|PIK3CA|PIK3CB|MAPK1|MAPK3|MAP2K1|RAF1|TERT|TP53
hsa05211	KEGG Pathway	Renal cell carcinoma	-23.8848	17	11.3333	AKT1|AKT2|BRAF|CREBBP|EP300|HRAS|JUN|MET|PIK3CA|PIK3CB|MAPK1|MAPK3|MAP2K1|PTPN11|RAF1|VEGFA|VHL
hsa04370	KEGG Pathway	VEGF signaling pathway	-23.2519	16	10.6667	AKT1|AKT2|MAPK14|HRAS|KDR|PIK3CA|PIK3CB|PRKCA|PRKCB|MAPK1|MAPK3|MAP2K1|PTGS2|RAF1|SRC|VEGFA
hsa04915	KEGG Pathway	Estrogen signaling pathway	-23.0703	20	13.3333	AKT1|AKT2|BCL2|CTSD|EGFR|ESR1|HRAS|HSPA8|HSP90AA1|JUN|MMP2|MMP9|PIK3CA|PIK3CB|PRKCD|MAPK1|MAPK3|MAP2K1|RAF1|SRC
hsa05208	KEGG Pathway	Chemical carcinogenesis - reactive oxygen species	-23.0122	23	15.3333	ABL1|AKT1|AKT2|BRAF|CHUK|MAPK14|EGFR|HRAS|IKBKB|JUN|MET|PIK3CA|PIK3CB|PRKCD|MAPK1|MAPK3|MAPK8|MAPK10|MAP2K1|PTPN11|RAF1|SRC|VEGFA
hsa05231	KEGG Pathway	Choline metabolism in cancer	-22.7528	18	12	AKT1|AKT2|EGFR|MTOR|HRAS|JUN|PDGFRA|PDGFRB|PIK3CA|PIK3CB|PRKCA|PRKCB|MAPK1|MAPK3|MAPK8|MAPK10|MAP2K1|RAF1
hsa04150	KEGG Pathway	mTOR signaling pathway	-20.4385	19	12.6667	AKT1|AKT2|BRAF|CHUK|MTOR|HRAS|IGF1R|IKBKB|INSR|PIK3CA|PIK3CB|PRKCA|PRKCB|MAPK1|MAPK3|MAP2K1|RAF1|RPS6KA3|TNF
hsa04664	KEGG Pathway	Fc epsilon RI signaling pathway	-20.3147	15	10	AKT1|AKT2|ALOX5|MAPK14|HRAS|PIK3CA|PIK3CB|PRKCA|MAPK1|MAPK3|MAPK8|MAPK10|MAP2K1|RAF1|TNF
hsa04613	KEGG Pathway	Neutrophil extracellular trap formation	-20.2077	20	13.3333	AKT1|AKT2|CASP1|MAPK14|ELANE|MTOR|HDAC1|ITGA2B|ITGB2|ITGB3|PIK3CA|PIK3CB|PRKCA|PRKCB|MAPK1|MAPK3|MAP2K1|RAF1|SELP|SRC
hsa04062	KEGG Pathway	Chemokine signaling pathway	-20.1155	20	13.3333	AKT1|AKT2|BRAF|CHUK|HRAS|IKBKB|CXCR2|JAK2|PIK3CA|PIK3CB|PIK3CG|PRKCB|PRKCD|MAPK1|MAPK3|MAP2K1|RAF1|SRC|STAT1|STAT3
hsa04912	KEGG Pathway	GnRH signaling pathway	-19.7734	16	10.6667	MAPK14|EGFR|HRAS|JUN|MMP2|MMP14|PRKCA|PRKCB|PRKCD|MAPK1|MAPK3|MAPK8|MAPK10|MAP2K1|RAF1|SRC
hsa04140	KEGG Pathway	Autophagy - animal	-19.7563	18	12	AKT1|AKT2|BCL2|BCL2L1|CTSB|CTSD|MTOR|HRAS|IGF1R|PIK3CA|PIK3CB|PRKCD|MAPK1|MAPK3|MAPK8|MAPK10|MAP2K1|RAF1
hsa05213	KEGG Pathway	Endometrial cancer	-19.5935	14	9.33333	AKT1|AKT2|CCND1|BRAF|CTNNB1|EGFR|HRAS|PIK3CA|PIK3CB|MAPK1|MAPK3|MAP2K1|RAF1|TP53
hsa04218	KEGG Pathway	Cellular senescence	-18.9439	18	12	AKT1|AKT2|CCND1|CDK4|MAPK14|MTOR|HRAS|IGFBP3|MDM2|SERPINE1|PIK3CA|PIK3CB|MAPK1|MAPK3|MAP2K1|RAF1|TP53|SIRT1
hsa05010	KEGG Pathway	Alzheimer disease	-17.6502	23	15.3333	AKT1|AKT2|APP|BRAF|CASP3|CASP8|CHUK|CTNNB1|MTOR|HRAS|IKBKB|INSR|NOS2|PIK3CA|PIK3CB|MAPK1|MAPK3|MAPK8|MAPK10|MAP2K1|PTGS2|RAF1|TNF
hsa04914	KEGG Pathway	Progesterone-mediated oocyte maturation	-17.4813	15	10	AKT1|AKT2|BRAF|MAPK14|HSP90AA1|IGF1R|PIK3CA|PIK3CB|MAPK1|MAPK3|MAPK8|MAPK10|MAP2K1|RAF1|RPS6KA3
hsa04650	KEGG Pathway	Natural killer cell mediated cytotoxicity	-17.2822	16	10.6667	BRAF|CASP3|HRAS|ICAM1|ITGB2|PIK3CA|PIK3CB|PRKCA|PRKCB|MAPK1|MAPK3|MAP2K1|PTPN11|RAF1|TNF|TNFRSF10A
hsa04550	KEGG Pathway	Signaling pathways regulating pluripotency of stem cells	-16.6589	16	10.6667	AKT1|AKT2|MAPK14|CTNNB1|FGF2|FGFR1|HRAS|IGF1R|JAK2|PIK3CA|PIK3CB|MAPK1|MAPK3|MAP2K1|RAF1|STAT3
hsa04666	KEGG Pathway	Fc gamma R-mediated phagocytosis	-16.2245	14	9.33333	AKT1|AKT2|LIMK1|PIK3CA|PIK3CB|PRKCA|PRKCB|PRKCD|PRKCE|MAPK1|MAPK3|MAP2K1|PTPRC|RAF1
hsa04024	KEGG Pathway	cAMP signaling pathway	-16.2049	18	12	ADORA1|AKT1|AKT2|BRAF|CREBBP|EDNRA|EP300|F2R|JUN|PIK3CA|PIK3CB|PPARA|MAPK1|MAPK3|MAPK8|MAPK10|MAP2K1|RAF1
hsa04611	KEGG Pathway	Platelet activation	-16.1623	15	10	AKT1|AKT2|MAPK14|F2|F2R|ITGA2B|ITGB1|ITGB3|PIK3CA|PIK3CB|PIK3CG|MAPK1|MAPK3|PTGS1|SRC
hsa04662	KEGG Pathway	B cell receptor signaling pathway	-15.6536	13	8.66667	AKT1|AKT2|CHUK|HRAS|IKBKB|JUN|PIK3CA|PIK3CB|PRKCB|MAPK1|MAPK3|MAP2K1|RAF1
hsa04910	KEGG Pathway	Insulin signaling pathway	-15.4988	15	10	AKT1|AKT2|BRAF|MTOR|HRAS|IKBKB|INSR|PIK3CA|PIK3CB|MAPK1|MAPK3|MAPK8|MAPK10|MAP2K1|RAF1
hsa05203	KEGG Pathway	Viral carcinogenesis	-15.4907	17	11.3333	CCND1|CASP3|CASP8|CDK4|CREBBP|EP300|HDAC1|HRAS|JUN|MDM2|PIK3CA|PIK3CB|MAPK1|MAPK3|SRC|STAT3|TP53
hsa04725	KEGG Pathway	Cholinergic synapse	-15.2624	14	9.33333	ACHE|AKT1|AKT2|BCL2|HRAS|JAK2|PIK3CA|PIK3CB|PIK3CG|PRKCA|PRKCB|MAPK1|MAPK3|MAP2K1
hsa04726	KEGG Pathway	Serotonergic synapse	-15.1527	14	9.33333	ALOX5|APP|BRAF|CASP3|CYP2C19|HRAS|PRKCA|PRKCB|MAPK1|MAPK3|MAP2K1|PTGS1|PTGS2|RAF1
hsa05216	KEGG Pathway	Thyroid cancer	-14.6748	10	6.66667	CCND1|BRAF|CTNNB1|HRAS|NTRK1|PPARG|MAPK1|MAPK3|MAP2K1|TP53
hsa04371	KEGG Pathway	Apelin signaling pathway	-13.9804	14	9.33333	AGTR1|AKT1|AKT2|CCND1|MTOR|HRAS|NOS2|SERPINE1|PIK3CG|PRKCE|MAPK1|MAPK3|MAP2K1|RAF1
hsa04929	KEGG Pathway	GnRH secretion	-13.7266	11	7.33333	AKT1|AKT2|HRAS|PIK3CA|PIK3CB|PRKCA|PRKCB|MAPK1|MAPK3|MAP2K1|RAF1
hsa04720	KEGG Pathway	Long-term potentiation	-13.4945	11	7.33333	BRAF|CREBBP|EP300|HRAS|PRKCA|PRKCB|MAPK1|MAPK3|MAP2K1|RAF1|RPS6KA3
hsa04916	KEGG Pathway	Melanogenesis	-12.9242	12	8	CREBBP|CTNNB1|EDNRB|EP300|HRAS|KIT|PRKCA|PRKCB|MAPK1|MAPK3|MAP2K1|RAF1
hsa04022	KEGG Pathway	cGMP-PKG signaling pathway	-12.8652	14	9.33333	ADORA1|ADORA3|AGTR1|AKT1|AKT2|EDNRA|EDNRB|INSR|PIK3CG|PRKCE|MAPK1|MAPK3|MAP2K1|RAF1
hsa04928	KEGG Pathway	Parathyroid hormone synthesis, secretion and action	-12.6671	12	8	BCL2|BRAF|EGFR|FGFR1|MMP14|PRKCA|PRKCB|MAPK1|MAPK3|MAP2K1|RAF1|VDR
hsa04540	KEGG Pathway	Gap junction	-12.1368	11	7.33333	EGFR|HRAS|PDGFRA|PDGFRB|PRKCA|PRKCB|MAPK1|MAPK3|MAP2K1|RAF1|SRC
hsa04921	KEGG Pathway	Oxytocin signaling pathway	-12.0181	13	8.66667	CCND1|EGFR|HRAS|JUN|PIK3CG|PRKCA|PRKCB|MAPK1|MAPK3|MAP2K1|PTGS2|RAF1|SRC
hsa04270	KEGG Pathway	Vascular smooth muscle contraction	-11.4366	12	8	AGTR1|BRAF|EDNRA|PRKCA|PRKCB|PRKCD|PRKCE|PRKCH|MAPK1|MAPK3|MAP2K1|RAF1
hsa04730	KEGG Pathway	Long-term depression	-10.7606	9	6	BRAF|HRAS|IGF1R|PRKCA|PRKCB|MAPK1|MAPK3|MAP2K1|RAF1
hsa04934	KEGG Pathway	Cushing syndrome	-8.21856	10	6.66667	AGTR1|CCND1|BRAF|CDK4|CTNNB1|EGFR|LDLR|MAPK1|MAPK3|MAP2K1
hsa04261	KEGG Pathway	Adrenergic signaling in cardiomyocytes	-7.17611	9	6	AGTR1|AKT1|AKT2|BCL2|MAPK14|PIK3CG|PRKCA|MAPK1|MAPK3
hsa05034	KEGG Pathway	Alcoholism	-4.35837	7	4.66667	BRAF|HDAC1|HRAS|MAPK1|MAPK3|MAP2K1|RAF1
hsa04933	KEGG Pathway	AGE-RAGE signaling pathway in diabetic complications	-43.0789	29	19.3333	AGTR1|AKT1|AKT2|CCND1|BCL2|CASP3|CDK4|MAPK14|F3|HRAS|ICAM1|JAK2|JUN|MMP2|SERPINE1|PIK3CA|PIK3CB|PRKCA|PRKCB|PRKCD|PRKCE|MAPK1|MAPK3|MAPK8|MAPK10|STAT1|STAT3|TNF|VEGFA
hsa05417	KEGG Pathway	Lipid and atherosclerosis	-42.4274	35	23.3333	AKT1|AKT2|BCL2|BCL2L1|CASP1|CASP3|CASP8|CHUK|MAPK14|HRAS|HSPA5|HSPA8|HSP90AA1|ICAM1|IKBKB|JAK2|JUN|LDLR|MMP1|MMP3|MMP9|PIK3CA|PIK3CB|PPARG|PRKCA|MAPK1|MAPK3|MAPK8|MAPK10|SELP|SRC|STAT3|TNF|TP53|TNFRSF10A
hsa05167	KEGG Pathway	Kaposi sarcoma-associated herpesvirus infection	-40.6198	33	22	AKT1|AKT2|CCND1|CASP3|CASP8|CDK4|CHUK|CREBBP|MAPK14|CTNNB1|EP300|FGF2|MTOR|HRAS|ICAM1|IKBKB|JAK2|JUN|PIK3CA|PIK3CB|PIK3CG|MAPK1|MAPK3|MAPK8|MAPK10|MAP2K1|PTGS2|RAF1|SRC|STAT1|STAT3|TP53|VEGFA
hsa05161	KEGG Pathway	Hepatitis B	-38.0532	30	20	AKT1|AKT2|BCL2|BRAF|CASP3|CASP8|CHUK|CREBBP|MAPK14|EP300|HRAS|IKBKB|JAK2|JUN|MMP9|PIK3CA|PIK3CB|PRKCA|PRKCB|MAPK1|MAPK3|MAPK8|MAPK10|MAP2K1|RAF1|SRC|STAT1|STAT3|TNF|TP53
hsa04625	KEGG Pathway	C-type lectin receptor signaling pathway	-32.8982	24	16	AKT1|AKT2|CASP1|CASP8|CHUK|MAPK14|HRAS|IKBKB|IL2|JUN|MDM2|PIK3CA|PIK3CB|PRKCD|MAPK1|MAPK3|MAPK8|MAPK10|PTGS2|PTPN11|RAF1|SRC|STAT1|TNF
hsa04210	KEGG Pathway	Apoptosis	-31.569	25	16.6667	PARP1|AKT1|AKT2|BCL2|BCL2L1|CASP3|CASP8|CHUK|CTSB|CTSD|HRAS|IKBKB|JUN|NTRK1|PIK3CA|PIK3CB|MAPK1|MAPK3|MAPK8|MAPK10|MAP2K1|RAF1|TNF|TP53|TNFRSF10A
hsa05145	KEGG Pathway	Toxoplasmosis	-30.2396	23	15.3333	AKT1|AKT2|ALOX5|BCL2|BCL2L1|CASP3|CASP8|CHUK|MAPK14|HSPA8|IKBKB|ITGB1|JAK2|LDLR|NOS2|PIK3CG|MAPK1|MAPK3|MAPK8|MAPK10|STAT1|STAT3|TNF
hsa05418	KEGG Pathway	Fluid shear stress and atherosclerosis	-29.6007	24	16	AKT1|AKT2|BCL2|CHUK|MAPK14|CTNNB1|HSP90AA1|ICAM1|IKBKB|ITGA2B|ITGAV|ITGB3|JUN|KDR|MMP2|MMP9|PIK3CA|PIK3CB|MAPK8|MAPK10|SRC|TNF|TP53|VEGFA
hsa05164	KEGG Pathway	Influenza A	-27.3172	24	16	AKT1|AKT2|CASP1|CASP3|CASP8|CDK4|CHUK|CREBBP|EP300|ICAM1|IKBKB|JAK2|PIK3CA|PIK3CB|PLG|PRKCA|PRKCB|MAPK1|MAPK3|MAP2K1|RAF1|STAT1|TNF|TNFRSF10A
hsa04668	KEGG Pathway	TNF signaling pathway	-26.7134	21	14	AKT1|AKT2|CASP3|CASP8|CHUK|MAPK14|ICAM1|IKBKB|JUN|MMP3|MMP9|MMP14|PIK3CA|PIK3CB|MAPK1|MAPK3|MAPK8|MAPK10|MAP2K1|PTGS2|TNF
hsa05135	KEGG Pathway	Yersinia infection	-26.3966	22	14.6667	AKT1|AKT2|CASP1|CHUK|MAPK14|IKBKB|IL2|ITGA4|ITGA5|ITGB1|JUN|LIMK1|PIK3CA|PIK3CB|MAPK1|MAPK3|MAPK8|MAPK10|MAP2K1|RPS6KA3|SRC|TNF
hsa05166	KEGG Pathway	Human T-cell leukemia virus 1 infection	-25.9868	25	16.6667	AKT1|AKT2|CCND1|BCL2L1|CDK4|CHUK|CREBBP|EP300|HRAS|ICAM1|IKBKB|IL2|ITGB2|JUN|MMP7|PIK3CA|PIK3CB|MAPK1|MAPK3|MAPK8|MAPK10|MAP2K1|TERT|TNF|TP53
hsa05170	KEGG Pathway	Human immunodeficiency virus 1 infection	-25.001	24	16	AKT1|AKT2|BCL2|BCL2L1|CASP3|CASP8|CHUK|MAPK14|MTOR|HRAS|IKBKB|JUN|LIMK1|PIK3CA|PIK3CB|PRKCA|PRKCB|MAPK1|MAPK3|MAPK8|MAPK10|MAP2K1|RAF1|TNF
hsa05131	KEGG Pathway	Shigellosis	-24.808	25	16.6667	AKT1|AKT2|BCL2|BCL2L1|CASP1|CHUK|MAPK14|EGFR|MTOR|IKBKB|ITGA5|ITGB1|JUN|MDM2|PIK3CA|PIK3CB|PRKCD|PRKCE|MAPK1|MAPK3|MAPK8|MAPK10|SRC|TNF|TP53
hsa05132	KEGG Pathway	Salmonella infection	-24.7193	25	16.6667	AKT1|AKT2|BCL2|CASP1|CASP3|CASP8|CHUK|MAPK14|CTNNB1|HRAS|HSP90AA1|IKBKB|JUN|PIK3CA|PIK3CB|PIK3CG|MAPK1|MAPK3|MAPK8|MAPK10|MAP2K1|PTPRC|RAF1|TNF|TNFRSF10A
hsa05171	KEGG Pathway	Coronavirus disease - COVID-19	-24.0439	24	16	AGTR1|CASP1|CHUK|MAPK14|ACE|EGFR|F2|IKBKB|IL2|JUN|MMP1|MMP3|PIK3CA|PIK3CB|PRKCA|PRKCB|MAPK1|MAPK3|MAPK8|MAPK10|SELP|STAT1|STAT3|TNF
hsa04660	KEGG Pathway	T cell receptor signaling pathway	-23.9552	19	12.6667	AKT1|AKT2|CDK4|CHUK|MAPK14|HRAS|IKBKB|IL2|JUN|PIK3CA|PIK3CB|MAPK1|MAPK3|MAPK8|MAPK10|MAP2K1|PTPRC|RAF1|TNF
hsa05162	KEGG Pathway	Measles	-23.0046	20	13.3333	AKT1|AKT2|CCND1|BCL2|BCL2L1|CASP3|CASP8|CDK4|CHUK|HSPA8|IKBKB|IL2|JUN|PIK3CA|PIK3CB|MAPK8|MAPK10|STAT1|STAT3|TP53
hsa05169	KEGG Pathway	Epstein-Barr virus infection	-22.5434	22	14.6667	AKT1|AKT2|CCND1|BCL2|CASP3|CASP8|CDK4|CHUK|MAPK14|HDAC1|ICAM1|IKBKB|JUN|MDM2|PIK3CA|PIK3CB|MAPK8|MAPK10|STAT1|STAT3|TNF|TP53
hsa05142	KEGG Pathway	Chagas disease	-22.4171	18	12	AKT1|AKT2|CASP8|CHUK|MAPK14|ACE|IKBKB|IL2|JUN|NOS2|SERPINE1|PIK3CA|PIK3CB|MAPK1|MAPK3|MAPK8|MAPK10|TNF
hsa05152	KEGG Pathway	Tuberculosis	-22.1655	21	14	AKT1|AKT2|BCL2|CASP3|CASP8|CREBBP|MAPK14|CTSD|EP300|ITGB2|JAK2|NOS2|MAPK1|MAPK3|MAPK8|MAPK10|RAF1|SRC|STAT1|TNF|VDR
hsa04931	KEGG Pathway	Insulin resistance	-21.9403	18	12	AKT1|AKT2|MTOR|IKBKB|INSR|PIK3CA|PIK3CB|PPARA|PRKCB|PRKCD|PRKCE|MAPK8|MAPK10|PTPN11|RPS6KA3|STAT3|TNF|NR1H3
hsa05222	KEGG Pathway	Small cell lung cancer	-21.5531	17	11.3333	AKT1|AKT2|CCND1|BCL2|BCL2L1|CASP3|CDK4|CHUK|IKBKB|ITGA2B|ITGAV|ITGB1|NOS2|PIK3CA|PIK3CB|PTGS2|TP53
hsa04380	KEGG Pathway	Osteoclast differentiation	-20.5414	18	12	AKT1|AKT2|CHUK|MAPK14|CSF1R|IKBKB|ITGB3|JUN|PIK3CA|PIK3CB|PPARG|MAPK1|MAPK3|MAPK8|MAPK10|MAP2K1|STAT1|TNF
hsa04657	KEGG Pathway	IL-17 signaling pathway	-19.6942	16	10.6667	CASP3|CASP8|CHUK|MAPK14|HSP90AA1|IKBKB|JUN|MMP1|MMP3|MMP9|MAPK1|MAPK3|MAPK8|MAPK10|PTGS2|TNF
hsa04620	KEGG Pathway	Toll-like receptor signaling pathway	-18.9503	16	10.6667	AKT1|AKT2|CASP8|CHUK|MAPK14|IKBKB|JUN|PIK3CA|PIK3CB|MAPK1|MAPK3|MAPK8|MAPK10|MAP2K1|STAT1|TNF
hsa05130	KEGG Pathway	Pathogenic Escherichia coli infection	-18.4802	19	12.6667	ABL1|CASP1|CASP3|CASP8|CHUK|MAPK14|F2|F2R|IKBKB|ITGB1|JUN|MAPK1|MAPK3|MAPK8|MAPK10|PTPN11|SRC|TNF|TNFRSF10A
hsa04621	KEGG Pathway	NOD-like receptor signaling pathway	-17.6344	18	12	BCL2|BCL2L1|CASP1|CASP8|CHUK|MAPK14|CTSB|HSP90AA1|IKBKB|JUN|PRKCD|MAPK1|MAPK3|MAPK8|MAPK10|STAT1|TNF|NAMPT
hsa04930	KEGG Pathway	Type II diabetes mellitus	-17.3093	12	8	MTOR|IKBKB|INSR|PIK3CA|PIK3CB|PRKCD|PRKCE|MAPK1|MAPK3|MAPK8|MAPK10|TNF
hsa05133	KEGG Pathway	Pertussis	-16.1082	13	8.66667	CASP1|CASP3|MAPK14|ITGA5|ITGB1|ITGB2|JUN|NOS2|MAPK1|MAPK3|MAPK8|MAPK10|TNF
hsa04932	KEGG Pathway	Non-alcoholic fatty liver disease	-16.0905	16	10.6667	AKT1|AKT2|CASP3|CASP8|MAPK14|IKBKB|INSR|JUN|PIK3CA|PIK3CB|PPARA|PPARG|MAPK8|MAPK10|TNF|NR1H3
hsa04659	KEGG Pathway	Th17 cell differentiation	-15.546	14	9.33333	CHUK|MAPK14|MTOR|HSP90AA1|IKBKB|IL2|JAK2|JUN|MAPK1|MAPK3|MAPK8|MAPK10|STAT1|STAT3
hsa04936	KEGG Pathway	Alcoholic liver disease	-15.2619	15	10	AKT1|AKT2|ALDH2|CCND1|CASP3|CASP8|CHUK|MAPK14|CTNNB1|IKBKB|PPARA|MAPK8|MAPK10|TNF|SIRT1
hsa04920	KEGG Pathway	Adipocytokine signaling pathway	-14.9964	12	8	AKT1|AKT2|CHUK|MTOR|IKBKB|JAK2|PPARA|MAPK8|MAPK10|PTPN11|STAT3|TNF
hsa05120	KEGG Pathway	Epithelial cell signaling in Helicobacter pylori infection	-14.9166	12	8	CASP3|CHUK|MAPK14|EGFR|IKBKB|CXCR2|JUN|MET|MAPK8|MAPK10|PTPN11|SRC
hsa01524	KEGG Pathway	Platinum drug resistance	-14.6845	12	8	AKT1|AKT2|BCL2|BCL2L1|CASP3|CASP8|MDM2|PIK3CA|PIK3CB|MAPK1|MAPK3|TP53
hsa04750	KEGG Pathway	Inflammatory mediator regulation of TRP channels	-13.0853	12	8	MAPK14|NTRK1|PIK3CA|PIK3CB|PRKCA|PRKCB|PRKCD|PRKCE|PRKCH|MAPK8|MAPK10|SRC
hsa04658	KEGG Pathway	Th1 and Th2 cell differentiation	-11.919	11	7.33333	CHUK|MAPK14|IKBKB|IL2|JAK2|JUN|MAPK1|MAPK3|MAPK8|MAPK10|STAT1
hsa05168	KEGG Pathway	Herpes simplex virus 1 infection	-11.179	19	12.6667	AKT1|AKT2|BCL2|BCL2L1|CASP3|CASP8|CHUK|MTOR|IKBKB|ITGA5|ITGB3|JAK2|PIK3CA|PIK3CB|PTPN11|SRC|STAT1|TNF|TP53
hsa05020	KEGG Pathway	Prion disease	-7.86981	12	8	CASP3|MAPK14|HSPA5|HSPA8|PIK3CA|PIK3CB|PRKCD|MAPK1|MAPK3|MAPK8|MAPK10|TNF
hsa04622	KEGG Pathway	RIG-I-like receptor signaling pathway	-7.22055	7	4.66667	CASP8|CHUK|MAPK14|IKBKB|MAPK8|MAPK10|TNF
hsa04630	KEGG Pathway	JAK-STAT signaling pathway	-23.1555	21	14	AKT1|AKT2|CCND1|BCL2|BCL2L1|CREBBP|EGFR|EP300|MTOR|HRAS|IL2|JAK2|MPL|PDGFRA|PDGFRB|PIK3CA|PIK3CB|PTPN11|RAF1|STAT1|STAT3
hsa05415	KEGG Pathway	Diabetic cardiomyopathy	-21.0479	21	14	PARP1|AGTR1|AKT1|AKT2|MAPK14|CTSD|ACE|MTOR|G6PD|INSR|MMP2|MMP9|PIK3CA|PIK3CB|PPARA|PRKCA|PRKCB|PRKCD|MAPK8|MAPK10|REN
hsa04213	KEGG Pathway	Longevity regulating pathway - multiple species	-13.8881	11	7.33333	AKT1|AKT2|MTOR|HDAC1|HRAS|HSPA8|IGF1R|INSR|PIK3CA|PIK3CB|SIRT1
hsa04211	KEGG Pathway	Longevity regulating pathway	-12.0814	11	7.33333	AKT1|AKT2|MTOR|HRAS|IGF1R|INSR|PIK3CA|PIK3CB|PPARG|TP53|SIRT1
hsa04923	KEGG Pathway	Regulation of lipolysis in adipocytes	-10.9708	9	6	ADORA1|AKT1|AKT2|FABP4|INSR|PIK3CA|PIK3CB|PTGS1|PTGS2
hsa04152	KEGG Pathway	AMPK signaling pathway	-10.5966	11	7.33333	AKT1|AKT2|CCND1|MTOR|HMGCR|IGF1R|INSR|PIK3CA|PIK3CB|PPARG|SIRT1
hsa05017	KEGG Pathway	Spinocerebellar ataxia	-7.35542	9	6	AKT1|AKT2|MTOR|PIK3CA|PIK3CB|PRKCA|PRKCB|MAPK8|MAPK10
hsa04728	KEGG Pathway	Dopaminergic synapse	-6.47016	8	5.33333	AKT1|AKT2|COMT|MAPK14|PRKCA|PRKCB|MAPK8|MAPK10
hsa04973	KEGG Pathway	Carbohydrate digestion and absorption	-5.43373	5	3.33333	AKT1|AKT2|PIK3CA|PIK3CB|PRKCB
hsa05140	KEGG Pathway	Leishmaniasis	-16.0297	13	8.66667	MAPK14|ITGA4|ITGB1|ITGB2|JAK2|JUN|NOS2|PRKCB|MAPK1|MAPK3|PTGS2|STAT1|TNF
hsa04670	KEGG Pathway	Leukocyte transendothelial migration	-13.725	13	8.66667	MAPK14|CTNNB1|ICAM1|ITGA4|ITGB1|ITGB2|MMP2|MMP9|PIK3CA|PIK3CB|PRKCA|PRKCB|PTPN11
hsa04115	KEGG Pathway	p53 signaling pathway	-14.6845	12	8	CCND1|BCL2|BCL2L1|CASP3|CASP8|CDK4|IGFBP3|MDM2|MDM4|SERPINE1|TP53|TNFRSF10A
hsa05022	KEGG Pathway	Pathways of neurodegeneration - multiple diseases	-14.5404	22	14.6667	APP|BCL2|BCL2L1|BRAF|CASP3|CASP8|MAPK14|CTNNB1|MTOR|HRAS|HSPA5|NOS2|PRKCA|PRKCB|MAPK1|MAPK3|MAPK8|MAPK10|MAP2K1|PTGS2|RAF1|TNF
hsa04215	KEGG Pathway	Apoptosis - multiple species	-7.95362	6	4	BCL2|BCL2L1|CASP3|CASP8|MAPK8|MAPK10
hsa04137	KEGG Pathway	Mitophagy - animal	-7.13466	7	4.66667	BCL2L1|HRAS|JUN|MAPK8|MAPK10|SRC|TP53
hsa05014	KEGG Pathway	Amyotrophic lateral sclerosis	-4.81933	10	6.66667	BCL2|BCL2L1|CASP1|CASP3|MAPK14|MTOR|HSPA5|NOS2|TNF|TP53
hsa05012	KEGG Pathway	Parkinson disease	-2.65646	6	4	BCL2L1|CASP3|HSPA5|MAPK8|MAPK10|TP53
hsa04610	KEGG Pathway	Complement and coagulation cascades	-13.8519	12	8	F2|F2R|F3|F7|F9|F10|F11|ITGB2|KLKB1|SERPINE1|PLAU|PLG
hsa05202	KEGG Pathway	Transcriptional misregulation in cancer	-13.266	15	10	BCL2L1|CSF1R|ELANE|FLT1|HDAC1|IGF1R|IGFBP3|MDM2|MET|MMP3|MMP9|NTRK1|PLAU|PPARG|TP53
hsa04520	KEGG Pathway	Adherens junction	-13.2025	11	7.33333	CREBBP|CTNNB1|EGFR|EP300|FGFR1|IGF1R|INSR|MET|MAPK1|MAPK3|SRC
hsa04350	KEGG Pathway	TGF-beta signaling pathway	-3.96148	5	3.33333	CREBBP|EP300|MAPK1|MAPK3|TNF
hsa04360	KEGG Pathway	Axon guidance	-12.3492	14	9.33333	ABL1|EPHB4|HRAS|ITGB1|LIMK1|MET|PIK3CA|PIK3CB|PRKCA|MAPK1|MAPK3|PTPN11|RAF1|SRC
hsa05100	KEGG Pathway	Bacterial invasion of epithelial cells	-8.31229	8	5.33333	CTNNB1|DNM1|ITGA5|ITGB1|MET|PIK3CA|PIK3CB|SRC
hsa04217	KEGG Pathway	Necroptosis	-10.5555	12	8	PARP1|BCL2|CASP1|CASP8|HSP90AA1|JAK2|MAPK8|MAPK10|STAT1|STAT3|TNF|TNFRSF10A
hsa04612	KEGG Pathway	Antigen processing and presentation	-4.34879	5	3.33333	CTSB|HSPA5|HSPA8|HSP90AA1|TNF
hsa04141	KEGG Pathway	Protein processing in endoplasmic reticulum	-3.6548	6	4	BCL2|HSPA5|HSPA8|HSP90AA1|MAPK8|MAPK10
hsa04310	KEGG Pathway	Wnt signaling pathway	-10.2149	12	8	CCND1|CREBBP|CTNNB1|EP300|JUN|MMP7|PPARD|PRKCA|PRKCB|MAPK8|MAPK10|TP53
hsa04530	KEGG Pathway	Tight junction	-5.65792	8	5.33333	CCND1|CDK4|ITGB1|JUN|PRKCE|MAPK8|MAPK10|SRC
hsa04064	KEGG Pathway	NF-kappa B signaling pathway	-9.92312	10	6.66667	PARP1|BCL2|BCL2L1|CHUK|ICAM1|IKBKB|PLAU|PRKCB|PTGS2|TNF
hsa01523	KEGG Pathway	Antifolate resistance	-3.35339	3	2	CHUK|IKBKB|TNF
hsa04623	KEGG Pathway	Cytosolic DNA-sensing pathway	-2.41497	3	2	CASP1|CHUK|IKBKB
hsa04960	KEGG Pathway	Aldosterone-regulated sodium reabsorption	-9.22717	7	4.66667	INSR|PIK3CA|PIK3CB|PRKCA|PRKCB|MAPK1|MAPK3
hsa05146	KEGG Pathway	Amoebiasis	-7.33979	8	5.33333	CASP3|ITGB2|NOS2|PIK3CA|PIK3CB|PRKCA|PRKCB|TNF
hsa04723	KEGG Pathway	Retrograde endocannabinoid signaling	-6.09137	8	5.33333	MAPK14|PRKCA|PRKCB|MAPK1|MAPK3|MAPK8|MAPK10|PTGS2
hsa04961	KEGG Pathway	Endocrine and other factor-regulated calcium reabsorption	-5.17212	5	3.33333	DNM1|ESR1|PRKCA|PRKCB|VDR
hsa05031	KEGG Pathway	Amphetamine addiction	-4.607	5	3.33333	HDAC1|JUN|PRKCA|PRKCB|SIRT1
hsa05143	KEGG Pathway	African trypanosomiasis	-4.46694	4	2.66667	ICAM1|PRKCA|PRKCB|TNF
hsa04925	KEGG Pathway	Aldosterone synthesis and secretion	-3.87596	5	3.33333	AGTR1|LDLR|PRKCA|PRKCB|PRKCE
hsa04918	KEGG Pathway	Thyroid hormone synthesis	-3.26561	4	2.66667	HSPA5|PRKCA|PRKCB|TTR
hsa04070	KEGG Pathway	Phosphatidylinositol signaling system	-2.84731	4	2.66667	PIK3CA|PIK3CB|PRKCA|PRKCB
hsa04713	KEGG Pathway	Circadian entrainment	-2.84731	4	2.66667	PRKCA|PRKCB|MAPK1|MAPK3
hsa04724	KEGG Pathway	Glutamatergic synapse	-2.59091	4	2.66667	PRKCA|PRKCB|MAPK1|MAPK3
hsa04971	KEGG Pathway	Gastric acid secretion	-2.18729	3	2	CA2|PRKCA|PRKCB
hsa05410	KEGG Pathway	Hypertrophic cardiomyopathy	-7.76962	8	5.33333	ACE|ITGA2B|ITGA4|ITGA5|ITGAV|ITGB1|ITGB3|TNF
hsa05412	KEGG Pathway	Arrhythmogenic right ventricular cardiomyopathy	-6.93082	7	4.66667	CTNNB1|ITGA2B|ITGA4|ITGA5|ITGAV|ITGB1|ITGB3
hsa05414	KEGG Pathway	Dilated cardiomyopathy	-6.26985	7	4.66667	ITGA2B|ITGA4|ITGA5|ITGAV|ITGB1|ITGB3|TNF
hsa04640	KEGG Pathway	Hematopoietic cell lineage	-6.17868	7	4.66667	CSF1R|ITGA2B|ITGA4|ITGA5|ITGB3|KIT|TNF
hsa04512	KEGG Pathway	ECM-receptor interaction	-5.27631	6	4	ITGA2B|ITGA4|ITGA5|ITGAV|ITGB1|ITGB3
hsa04145	KEGG Pathway	Phagosome	-2.9998	5	3.33333	ITGA5|ITGAV|ITGB1|ITGB2|ITGB3
hsa05323	KEGG Pathway	Rheumatoid arthritis	-7.65654	8	5.33333	FLT1|ICAM1|ITGB2|JUN|MMP1|MMP3|TNF|VEGFA
hsa05144	KEGG Pathway	Malaria	-5.29866	5	3.33333	ICAM1|ITGB2|MET|SELP|TNF
hsa04514	KEGG Pathway	Cell adhesion molecules	-4.84574	7	4.66667	ICAM1|ITGA4|ITGAV|ITGB1|ITGB2|PTPRC|SELP
hsa05150	KEGG Pathway	Staphylococcus aureus infection	-2.86393	4	2.66667	ICAM1|ITGB2|PLG|SELP
hsa04110	KEGG Pathway	Cell cycle	-6.62546	8	5.33333	ABL1|CCND1|CDK4|CREBBP|EP300|HDAC1|MDM2|TP53
hsa05016	KEGG Pathway	Huntington disease	-5.4773	10	6.66667	CASP3|CASP8|CREBBP|EP300|MTOR|HDAC1|PPARG|MAPK8|MAPK10|TP53
hsa04330	KEGG Pathway	Notch signaling pathway	-2.4956	3	2	CREBBP|EP300|HDAC1
hsa05134	KEGG Pathway	Legionellosis	-6.3955	6	4	CASP1|CASP3|CASP8|HSPA8|ITGB2|TNF
hsa05416	KEGG Pathway	Viral myocarditis	-6.26106	6	4	ABL1|CCND1|CASP3|CASP8|ICAM1|ITGB2
hsa04144	KEGG Pathway	Endocytosis	-6.25132	10	6.66667	DNM1|EGFR|HRAS|HSPA8|IGF1R|CXCR2|LDLR|MDM2|PDGFRA|SRC
hsa04924	KEGG Pathway	Renin secretion	-5.89782	6	4	ADORA1|AGTR1|CTSB|ACE|EDNRA|REN
hsa04614	KEGG Pathway	Renin-angiotensin system	-3.70262	3	2	AGTR1|ACE|REN
hsa03320	KEGG Pathway	PPAR signaling pathway	-5.68323	6	4	FABP4|MMP1|PPARA|PPARD|PPARG|NR1H3
hsa04114	KEGG Pathway	Oocyte meiosis	-5.36135	7	4.66667	AR|MAPK14|IGF1R|MAPK1|MAPK3|MAP2K1|RPS6KA3
hsa04913	KEGG Pathway	Ovarian steroidogenesis	-5.25559	5	3.33333	ALOX5|IGF1R|INSR|LDLR|PTGS2
hsa00590	KEGG Pathway	Arachidonic acid metabolism	-3.60942	4	2.66667	ALOX5|CYP2C19|PTGS1|PTGS2
hsa05204	KEGG Pathway	Chemical carcinogenesis - DNA adducts	-2.30401	3	2	CYP2C19|CYP3A4|PTGS2
hsa04922	KEGG Pathway	Glucagon signaling pathway	-4.78688	6	4	AKT1|AKT2|CREBBP|EP300|PPARA|SIRT1
hsa05321	KEGG Pathway	Inflammatory bowel disease	-4.7338	5	3.33333	IL2|JUN|STAT1|STAT3|TNF
hsa04061	KEGG Pathway	Viral protein interaction with cytokine and cytokine receptor	-3.83463	5	3.33333	CSF1R|IL2|CXCR2|TNF|TNFRSF10A
hsa04060	KEGG Pathway	Cytokine-cytokine receptor interaction	-2.43506	6	4	CSF1R|IL2|CXCR2|MPL|TNF|TNFRSF10A
hsa04976	KEGG Pathway	Bile secretion	-4.07421	5	3.33333	CA2|CYP3A4|HMGCR|LDLR|ABCB1
hsa04080	KEGG Pathway	Neuroactive ligand-receptor interaction	-4.0564	9	6	ADORA1|ADORA3|AGTR1|EDNRA|EDNRB|F2|F2R|NR3C1|PLG
hsa00983	KEGG Pathway	Drug metabolism - other enzymes	-3.15959	4	2.66667	CYP3A4|HPRT1|TPMT|XDH
hsa01232	KEGG Pathway	Nucleotide metabolism	-3.06064	4	2.66667	ADA|HPRT1|PNP|XDH
hsa00230	KEGG Pathway	Purine metabolism	-2.41033	4	2.66667	ADA|HPRT1|PNP|XDH
hsa00760	KEGG Pathway	Nicotinate and nicotinamide metabolism	-3.11769	3	2	PNP|NAMPT|SIRT1
hsa04714	KEGG Pathway	Thermogenesis	-2.9569	6	4	MAPK14|FGFR1|MTOR|HRAS|PPARG|RPS6KA3
hsa04390	KEGG Pathway	Hippo signaling pathway	-2.93719	5	3.33333	CCND1|CTNNB1|FGF1|ITGB2|SERPINE1
hsa00562	KEGG Pathway	Inositol phosphate metabolism	-2.23579	3	2	PIK3CA|PIK3CB|PIK3CG
GO

## Sheet: CC
GO-CC
LogP		Hits
-22.0265	GO:0043235-receptor complex	ALK|APP|CHUK|CSF1R|EGFR|EPHB4|FGFR1|FLT1|FLT4|IGF1R|IKBKB|INSR|ITGA2B|ITGA4|ITGA5|ITGAV|ITGB1|ITGB2|ITGB3|JAK2|KDR|KIT|LDLR|MET|NTRK1|PDGFRA|PDGFRB|PPARG|VDR|NR1H3
-21.339	GO:0098552-side of membrane	ADA|AKT1|CHUK|CTSB|ACE|F2|F3|F10|G6PD|HSPA8|ICAM1|IKBKB|CXCR2|INSR|ITGA2B|ITGA4|ITGA5|ITGAV|ITGB1|ITGB2|ITGB3|KDR|KIT|LDLR|MPL|PDGFRA|ABCB1|PLG|PTPRC|SELP|SRC|TNF
-19.277	GO:0009897-external side of plasma membrane	ADA|CTSB|ACE|F2|F3|F10|ICAM1|CXCR2|INSR|ITGA2B|ITGA4|ITGA5|ITGAV|ITGB1|ITGB2|ITGB3|KDR|KIT|LDLR|MPL|PDGFRA|ABCB1|PLG|PTPRC|SELP|TNF
-19.2362	GO:0045121-membrane raft	APP|CASP3|CASP8|CTNNB1|CTSD|EDNRB|EGFR|F2R|ICAM1|IGF1R|IKBKB|INSR|ITGB1|ITGB2|JAK2|KDR|MAPK1|MAPK3|PTGS2|PTPRC|SRC|TNF|TNFRSF10A
-19.2063	GO:0098857-membrane microdomain	APP|CASP3|CASP8|CTNNB1|CTSD|EDNRB|EGFR|F2R|ICAM1|IGF1R|IKBKB|INSR|ITGB1|ITGB2|JAK2|KDR|MAPK1|MAPK3|PTGS2|PTPRC|SRC|TNF|TNFRSF10A
-16.7482	GO:0005925-focal adhesion	CTNNB1|EGFR|FLT1|HSPA5|HSPA8|ICAM1|ITGA2B|ITGA4|ITGA5|ITGAV|ITGB1|ITGB2|ITGB3|JAK2|LIMK1|MMP14|PDGFRB|PLAU|MAPK1|MAPK3|MAP2K1|PTPRC|SRC
-16.5258	GO:0030055-cell-substrate junction	CTNNB1|EGFR|FLT1|HSPA5|HSPA8|ICAM1|ITGA2B|ITGA4|ITGA5|ITGAV|ITGB1|ITGB2|ITGB3|JAK2|LIMK1|MMP14|PDGFRB|PLAU|MAPK1|MAPK3|MAP2K1|PTPRC|SRC
-13.8904	GO:0031012-extracellular matrix	ACHE|CTSB|CTSD|ELANE|F2|F3|F7|F9|FGF1|HSP90AA1|ICAM1|LGALS3|LGALS4|MMP1|MMP2|MMP3|MMP7|MMP9|MMP10|MMP14|SERPINE1|PLG|VEGFA
-13.8744	GO:0030312-external encapsulating structure	ACHE|CTSB|CTSD|ELANE|F2|F3|F7|F9|FGF1|HSP90AA1|ICAM1|LGALS3|LGALS4|MMP1|MMP2|MMP3|MMP7|MMP9|MMP10|MMP14|SERPINE1|PLG|VEGFA
-12.1172	GO:0031983-vesicle lumen	ADA|ALOX5|APP|MAPK14|CTSD|EGFR|ELANE|HSPA8|HSP90AA1|MIF|PNP|SERPINE1|PLG|PRKCD|MAPK1|TTR|VEGFA
-11.0712	GO:0060205-cytoplasmic vesicle lumen	ADA|ALOX5|APP|MAPK14|CTSD|ELANE|HSPA8|HSP90AA1|MIF|PNP|SERPINE1|PLG|PRKCD|MAPK1|TTR|VEGFA
-10.0693	GO:0034774-secretory granule lumen	ALOX5|APP|MAPK14|CTSD|ELANE|HSPA8|HSP90AA1|MIF|PNP|SERPINE1|PLG|PRKCD|MAPK1|TTR|VEGFA
-10.0294	GO:0005667-transcription regulator complex	PARP1|CCND1|CDK4|CREBBP|CTNNB1|ELANE|EP300|ESR1|HDAC1|JUN|MDM2|MDM4|PPARG|STAT1|STAT3|TP53|VDR|NR1H3
-9.80911	GO:0008305-integrin complex	ITGA2B|ITGA4|ITGA5|ITGAV|ITGB1|ITGB2|ITGB3
-9.78755	GO:0101002-ficolin-1-rich granule	ALOX5|MAPK14|CTSB|CTSD|HSPA8|HSP90AA1|ITGB2|LGALS3|MIF|MMP9|PNP|MAPK1
-9.71338	GO:0098636-protein complex involved in cell adhesion	ITGA2B|ITGA4|ITGA5|ITGAV|ITGB1|ITGB2|ITGB3|PLAU
-9.56328	GO:0044853-plasma membrane raft	CTNNB1|F2R|IGF1R|INSR|ITGB2|JAK2|MAPK1|MAPK3|PTGS2|SRC
-9.50363	GO:0005901-caveola	CTNNB1|F2R|IGF1R|INSR|JAK2|MAPK1|MAPK3|PTGS2|SRC
-9.23403	GO:0062023-collagen-containing extracellular matrix	ACHE|CTSB|CTSD|ELANE|F2|F3|F7|F9|HSP90AA1|ICAM1|LGALS3|LGALS4|MMP2|MMP9|SERPINE1|PLG
-9.16382	GO:1904813-ficolin-1-rich granule lumen	ALOX5|MAPK14|CTSB|CTSD|HSPA8|HSP90AA1|MIF|MMP9|PNP|MAPK1
-8.49003	GO:0005635-nuclear envelope	ABL1|PARP1|ALOX5|APP|CCND1|BCL2|BCL2L1|CDK4|EDNRB|EGFR|MTOR|INSR|MPL|MAPK3|PTGS2|SIRT1
-8.47034	GO:0031252-cell leading edge	ABL1|ADORA1|AKT1|AKT2|APP|CTNNB1|EGFR|INSR|ITGA5|ITGAV|ITGB1|ITGB3|LIMK1|PIK3CA|SRC
-8.31229	GO:0017053-transcription repressor complex	CCND1|CTNNB1|ELANE|HDAC1|JUN|MDM2|MDM4|TP53
-7.58257	GO:0048471-perinuclear region of cytoplasm	ABL1|ACHE|ALOX5|APP|CTNNB1|CTSB|EGFR|HRAS|HSPA8|HSP90AA1|ITGB1|NOS2|PIK3CA|PRKCA|PRKCD|PRKCE|SRC|STAT1
-7.12737	GO:0098802-plasma membrane signaling receptor complex	CHUK|IGF1R|IKBKB|INSR|ITGA2B|ITGA4|ITGA5|ITGAV|ITGB1|ITGB2|ITGB3|JAK2
-7.08288	GO:0042470-melanosome	CTSB|CTSD|HSPA5|HSPA8|HSP90AA1|ITGB1|ITGB3|MMP14
-7.08288	GO:0048770-pigment granule	CTSB|CTSD|HSPA5|HSPA8|HSP90AA1|ITGB1|ITGB3|MMP14
-6.96743	GO:0098797-plasma membrane protein complex	CASP3|CASP8|CHUK|CTNNB1|EGFR|IGF1R|IKBKB|INSR|ITGA2B|ITGA4|ITGA5|ITGAV|ITGB1|ITGB2|ITGB3|JAK2|PRKCA
-6.9191	GO:0035866-alphav-beta3 integrin-PKCalpha complex	ITGAV|ITGB3|PRKCA
-6.79027	GO:0044297-cell body	ABL1|ADORA1|APP|BRAF|CASP3|CASP8|HDAC1|HSP90AA1|IGF1R|INSR|ITGA4|MPL|NTRK1|SRC|TNF
-6.77347	GO:0031253-cell projection membrane	ADORA1|AKT2|CTNNB1|ACE|EGFR|HSP90AA1|INSR|ITGA5|ITGAV|ITGB1|ITGB3|SRC
-6.72458	GO:1904090-peptidase inhibitor complex	CASP1|CTSB|SERPINE1|PLAU
-6.58285	GO:0005775-vacuolar lumen	CTSB|CTSD|ELANE|HSPA8|HSP90AA1|PDGFRB|PRKCD|MAPK1|TTR
-6.56202	GO:0031256-leading edge membrane	ADORA1|AKT2|EGFR|INSR|ITGA5|ITGAV|ITGB1|ITGB3|SRC
-6.42893	GO:0031091-platelet alpha granule	APP|ITGA2B|ITGB3|SERPINE1|PLG|SELP|VEGFA
-6.39406	GO:0031965-nuclear membrane	ABL1|ALOX5|CCND1|BCL2|BCL2L1|CDK4|EDNRB|EGFR|MPL|PTGS2|SIRT1
-6.31863	GO:0035867-alphav-beta3 integrin-IGF-1-IGF1R complex	IGF1R|ITGAV|ITGB3
-6.23912	GO:0032587-ruffle membrane	AKT2|EGFR|ITGA5|ITGAV|ITGB1|ITGB3|SRC
-5.977	GO:0000323-lytic vacuole	ADA|CTSB|CTSD|ACE|ELANE|MTOR|HSPA8|HSP90AA1|CXCR2|INSR|LDLR|PDGFRB|PRKCD|MAPK1|SRC|TTR
-5.977	GO:0005764-lysosome	ADA|CTSB|CTSD|ACE|ELANE|MTOR|HSPA8|HSP90AA1|CXCR2|INSR|LDLR|PDGFRB|PRKCD|MAPK1|SRC|TTR
-5.87686	GO:0043025-neuronal cell body	ABL1|ADORA1|APP|CASP3|HDAC1|HSP90AA1|IGF1R|INSR|ITGA4|MPL|NTRK1|SRC|TNF
-5.80033	GO:0005911-cell-cell junction	AKT1|APP|CCND1|CDK4|CTNNB1|ITGA5|ITGB1|ITGB3|KIT|PIK3CA|PRKCD|PRKCH|VEGFA
-5.71169	GO:0005770-late endosome	EGFR|F2R|HSPA8|INSR|LDLR|NTRK1|MAPK1|MAPK3|MAP2K1|SRC
-5.61858	GO:0061695-transferase complex, transferring phosphorus-containing groups	CCND1|CDK4|CHUK|IGF1R|IKBKB|INSR|PIK3CA|PIK3CB|PIK3CG|TERT
-5.49023	GO:0001726-ruffle	ABL1|AKT2|EGFR|ITGA5|ITGAV|ITGB1|ITGB3|SRC
-5.40271	GO:0005788-endoplasmic reticulum lumen	APP|F2|F7|F9|F10|HSPA5|IGFBP3|MAPK1|MAPK3|PTGS2
-5.36994	GO:0030424-axon	ABL1|ADORA1|APP|COMT|HSPA8|HSP90AA1|IGF1R|INSR|ITGA4|NTRK1|PRKCB|MAPK8|SRC|STAT1
-5.17886	GO:0097179-protease inhibitor complex	CASP1|SERPINE1|PLAU
-5.07029	GO:0030027-lamellipodium	AKT1|APP|CTNNB1|ITGAV|ITGB1|ITGB3|LIMK1|PIK3CA
-5.00436	GO:0005943-phosphatidylinositol 3-kinase complex, class IA	PIK3CA|PIK3CB|PIK3CG
-5.00436	GO:0097651-phosphatidylinositol 3-kinase complex, class I	PIK3CA|PIK3CB|PIK3CG
-4.90479	GO:0000791-euchromatin	CTNNB1|ESR1|JAK2|JUN|SIRT1
-4.83379	GO:0030425-dendrite	ABL1|ADORA1|APP|COMT|MTOR|HSPA8|HSP90AA1|INSR|ITGB1|NTRK1|MAPK8|SRC|STAT1
-4.81914	GO:0097447-dendritic tree	ABL1|ADORA1|APP|COMT|MTOR|HSPA8|HSP90AA1|INSR|ITGB1|NTRK1|MAPK8|SRC|STAT1
-4.81017	GO:0005796-Golgi lumen	APP|F2|F7|F9|F10|MMP14
-4.57389	GO:0009898-cytoplasmic side of plasma membrane	AKT1|CHUK|G6PD|IKBKB|KIT|PTPRC|SRC
-4.54256	GO:0030667-secretory granule membrane	CXCR2|ITGA2B|ITGAV|ITGB2|ITGB3|LGALS3|PLAU|PTPRC|SELP
-4.47862	GO:1905286-serine-type peptidase complex	F3|F7|PLAU
-4.42586	GO:0098978-glutamatergic synapse	MAPK14|DNM1|HRAS|HSPA8|ITGB1|ITGB3|JAK2|PLG|SRC
-4.34522	GO:0005769-early endosome	AKT2|APP|EGFR|F2R|KDR|LDLR|NTRK1|MAPK1|MAPK3|MAP2K1
-4.19984	GO:1902911-protein kinase complex	CCND1|CDK4|CHUK|IGF1R|IKBKB|INSR
-4.16642	GO:0045177-apical part of cell	APP|CA2|CTNNB1|CTSB|HSP90AA1|ITGB3|LDLR|PDGFRB|ABCB1|REN
-4.12014	GO:0098562-cytoplasmic side of membrane	AKT1|CHUK|G6PD|IKBKB|KIT|PTPRC|SRC
-4.10882	GO:0031092-platelet alpha granule membrane	ITGA2B|ITGB3|SELP
-4.0971	GO:0150034-distal axon	ABL1|ADORA1|APP|HSPA8|HSP90AA1|ITGA4|PRKCB|SRC
-4.05223	GO:0043209-myelin sheath	BCL2|CA2|HSP90AA1|ITGB1
-4.03123	GO:0031143-pseudopodium	MAPK1|MAPK3|RAF1
-3.91459	GO:0097060-synaptic membrane	ADORA1|ADORA3|CTNNB1|DNM1|F2R|HSPA8|ITGB1|ITGB3|SRC
-3.87953	GO:0098858-actin-based cell projection	APP|CTNNB1|ITGAV|ITGB1|ITGB3|PDGFRA|SRC
-3.87596	GO:0043202-lysosomal lumen	CTSB|CTSD|HSPA8|HSP90AA1|PDGFRB
-3.67802	GO:0030175-filopodium	APP|ITGAV|ITGB1|ITGB3|SRC
-3.58639	GO:0090575-RNA polymerase II transcription regulator complex	CTNNB1|JUN|PPARG|STAT1|STAT3|VDR|NR1H3
-3.54858	GO:0098794-postsynapse	ABL1|ADORA1|AKT1|APP|CTNNB1|F2R|HSPA8|ITGB1|ITGB3|JAK2|SRC
-3.53415	GO:0009925-basal plasma membrane	ADORA1|CTNNB1|ACE|EGFR|HSP90AA1|LDLR|MET
-3.45249	GO:0031093-platelet alpha granule lumen	APP|SERPINE1|PLG|VEGFA
-3.44341	GO:0031528-microvillus membrane	CTNNB1|ITGAV|ITGB3
-3.42783	GO:0031594-neuromuscular junction	ACHE|APP|F2R|ITGB1
-3.39756	GO:0005942-phosphatidylinositol 3-kinase complex	PIK3CA|PIK3CB|PIK3CG
-3.39756	GO:0036019-endolysosome	CTSB|LDLR|PRKCD
-3.35571	GO:0045178-basal part of cell	ADORA1|CTNNB1|ACE|EGFR|HSP90AA1|LDLR|MET
-3.1539	GO:0031904-endosome lumen	APP|CTSB|JAK2
-2.97355	GO:0019898-extrinsic component of membrane	AKT1|CTNNB1|PIK3CA|PIK3CB|PIK3CG|PLG|SRC
-2.95006	GO:0035578-azurophil granule lumen	ELANE|PRKCD|MAPK1|TTR
-2.92832	GO:0031968-organelle outer membrane	BCL2|BCL2L1|CASP8|MTOR|PTGS2|RAF1
-2.91997	GO:0098793-presynapse	ADORA1|ADORA3|APP|BCL2L1|BRAF|CTNNB1|DNM1|HSPA8|PRKCB
-2.91499	GO:0005902-microvillus	CTNNB1|ITGAV|ITGB3|PDGFRA
-2.90951	GO:0019867-outer membrane	BCL2|BCL2L1|CASP8|MTOR|PTGS2|RAF1
-2.90071	GO:0042581-specific granule	CTSD|ELANE|ITGAV|ITGB2|PLAU
-2.85329	GO:0070820-tertiary granule	CTSD|ITGB2|LGALS3|MMP9|PLAU
-2.81859	GO:0030426-growth cone	ABL1|APP|HSP90AA1|ITGA4|SRC
-2.77001	GO:0030139-endocytic vesicle	EGFR|ELANE|MTOR|HSP90AA1|ITGAV|LDLR|MDM2
-2.75132	GO:0030427-site of polarized growth	ABL1|APP|HSP90AA1|ITGA4|SRC
-2.72083	GO:0016605-PML body	MTOR|TERT|TP53|SIRT1
-2.7012	GO:0014704-intercalated disc	CTNNB1|ITGB1|PIK3CA
-2.48482	GO:1902554-serine/threonine protein kinase complex	CCND1|CDK4|CHUK|IKBKB
-2.41571	GO:0005741-mitochondrial outer membrane	BCL2|BCL2L1|CASP8|MTOR|RAF1
-2.26368	GO:0032993-protein-DNA complex	PARP1|CTNNB1|EP300|ESR1|TERT
-2.25306	GO:0005819-spindle	AKT1|APP|MAPK14|CTNNB1|NR3C1|CXCR2|MAPK1
-2.25245	GO:0044291-cell-cell contact zone	CTNNB1|ITGB1|PIK3CA
-2.25245	GO:0098685-Schaffer collateral - CA1 synapse	CTNNB1|ITGB1|PLG
-2.23189	GO:0016323-basolateral plasma membrane	ADORA1|CTNNB1|EGFR|HSP90AA1|LDLR
-2.21936	GO:0072562-blood microparticle	F2|HSPA8|ITGA2B|PLG
-2.20322	GO:0048786-presynaptic active zone	ADORA1|APP|CTNNB1
-2.18837	GO:0042734-presynaptic membrane	ADORA1|ADORA3|CTNNB1|DNM1
-2.11882	GO:0005766-primary lysosome	ELANE|PRKCD|MAPK1|TTR
-2.11882	GO:0042582-azurophil granule	ELANE|PRKCD|MAPK1|TTR

## Sheet: BP
GO-BP
LogP		Hits
-58.2605	GO:0030335-positive regulation of cell migration	ABL1|AKT1|AKT2|APP|BCL2|CSF1R|EGFR|F2R|F3|F7|F10|FGF1|FGF2|FGFR1|FLT1|FLT4|MTOR|HRAS|HSPA5|ICAM1|IGF1R|CXCR2|INSR|ITGA4|ITGA5|ITGAV|ITGB1|ITGB3|JAK2|JUN|KDR|KIT|LGALS3|MET|MMP2|MMP7|MMP9|MMP14|SERPINE1|PDGFRA|PDGFRB|PIK3CB|PIK3CG|PLAU|PRKCA|PRKCE|MAPK1|MAPK3|PTGS2|PTPRC|SELP|SRC|STAT3|TERT|TNF|VEGFA|SIRT1
-57.1261	GO:2000147-positive regulation of cell motility	ABL1|AKT1|AKT2|APP|BCL2|CSF1R|EGFR|F2R|F3|F7|F10|FGF1|FGF2|FGFR1|FLT1|FLT4|MTOR|HRAS|HSPA5|ICAM1|IGF1R|CXCR2|INSR|ITGA4|ITGA5|ITGAV|ITGB1|ITGB3|JAK2|JUN|KDR|KIT|LGALS3|MET|MMP2|MMP7|MMP9|MMP14|SERPINE1|PDGFRA|PDGFRB|PIK3CB|PIK3CG|PLAU|PRKCA|PRKCE|MAPK1|MAPK3|PTGS2|PTPRC|SELP|SRC|STAT3|TERT|TNF|VEGFA|SIRT1
-56.4959	GO:0040017-positive regulation of locomotion	ABL1|AKT1|AKT2|APP|BCL2|CSF1R|EGFR|F2R|F3|F7|F10|FGF1|FGF2|FGFR1|FLT1|FLT4|MTOR|HRAS|HSPA5|ICAM1|IGF1R|CXCR2|INSR|ITGA4|ITGA5|ITGAV|ITGB1|ITGB3|JAK2|JUN|KDR|KIT|LGALS3|MET|MMP2|MMP7|MMP9|MMP14|SERPINE1|PDGFRA|PDGFRB|PIK3CB|PIK3CG|PLAU|PRKCA|PRKCE|MAPK1|MAPK3|PTGS2|PTPRC|SELP|SRC|STAT3|TERT|TNF|VEGFA|SIRT1
-42.9906	GO:0001934-positive regulation of protein phosphorylation	ABL1|ADORA1|AKT1|AKT2|ALK|APP|CCND1|BCL2|BRAF|CSF1R|ACE|EDNRB|EGFR|ELANE|F2|FGF1|FGF2|FGFR1|FLT1|FLT4|MTOR|HRAS|HSP90AA1|IL2|INSR|ITGA5|ITGB3|JAK2|KDR|KIT|MIF|MMP9|NTRK1|PDGFRB|PIK3CA|PIK3CG|PPARG|PRKCD|MAPK1|MAPK3|MAP2K1|PTGS2|PTPN11|PTPRC|RAF1|SRC|TNF|TP53|VEGFA|TNFRSF10A|SIRT1
-40.6016	GO:0043408-regulation of MAPK cascade	ABL1|ADORA1|ALK|APP|AR|BRAF|CSF1R|CTNNB1|EGFR|ELANE|F2R|FGF1|FGF2|FGFR1|FLT1|FLT4|HMGCR|HRAS|ICAM1|IGF1R|IGFBP3|INSR|ITGB3|JAK2|JUN|KDR|KIT|MIF|NTRK1|PDGFRA|PDGFRB|PIK3CB|PIK3CG|PPARG|PRKCA|PRKCD|PRKCE|MAPK1|MAPK3|MAP2K1|PTPN11|PTPRC|RAF1|REN|SRC|TNF|VEGFA|XDH
-39.9278	GO:0051347-positive regulation of transferase activity	ABL1|ADORA1|AGTR1|AKT1|ALK|CCND1|CSF1R|CTNNB1|ACE|EGFR|ELANE|EPHB4|F2|FGF1|FGF2|FGFR1|FLT1|FLT4|MTOR|HRAS|HSP90AA1|IGF1R|IL2|INSR|ITGB3|JAK2|KDR|KIT|MET|MIF|NTRK1|PDGFRA|PDGFRB|PIK3CA|PIK3CG|PRKCD|MAPK1|MAPK3|MAP2K1|PTPRC|SRC|TNF|VEGFA|TNFRSF10A|SIRT1
-39.074	GO:0006468-protein phosphorylation	ABL1|AKT1|AKT2|ALK|APP|CCND1|BCL2|BRAF|CDK4|CHUK|MAPK14|CSF1R|EDNRA|EGFR|EPHB4|FGFR1|FLT1|FLT4|MTOR|IGF1R|IGFBP3|IKBKB|IL2|INSR|JAK2|KDR|KIT|LIMK1|MET|NTRK1|PDGFRA|PDGFRB|PIK3CG|PRKCA|PRKCB|PRKCD|PRKCE|PRKCH|MAPK1|MAPK3|MAPK8|MAPK10|MAP2K1|PTPRC|RAF1|RPS6KA3|SRC
-38.9041	GO:0043410-positive regulation of MAPK cascade	ABL1|ADORA1|ALK|APP|AR|BRAF|CSF1R|CTNNB1|EGFR|ELANE|F2R|FGF1|FGF2|FGFR1|FLT1|FLT4|HRAS|ICAM1|IGF1R|IGFBP3|INSR|ITGB3|JAK2|JUN|KDR|KIT|MIF|NTRK1|PDGFRA|PDGFRB|PIK3CG|PRKCA|PRKCE|MAPK3|MAP2K1|PTPN11|PTPRC|RAF1|SRC|TNF|VEGFA|XDH
-37.5768	GO:0033674-positive regulation of kinase activity	ABL1|ADORA1|AKT1|ALK|CCND1|CSF1R|ACE|EGFR|ELANE|EPHB4|F2|FGF1|FGF2|FGFR1|FLT1|FLT4|MTOR|HRAS|HSP90AA1|IGF1R|IL2|INSR|ITGB3|JAK2|KDR|KIT|MET|MIF|NTRK1|PDGFRA|PDGFRB|PIK3CA|PIK3CG|PRKCD|MAP2K1|PTPRC|SRC|TNF|VEGFA|TNFRSF10A|SIRT1
-36.7888	GO:0043549-regulation of kinase activity	ABL1|ADORA1|AKT1|ALK|APP|CCND1|CASP3|CSF1R|ACE|EGFR|ELANE|EPHB4|F2|FABP4|FGF1|FGF2|FGFR1|FLT1|FLT4|MTOR|HMGCR|HRAS|HSP90AA1|IGF1R|IL2|INSR|ITGB3|JAK2|KDR|KIT|MET|MIF|NTRK1|PDGFRA|PDGFRB|PIK3CA|PIK3CB|PIK3CG|PPARG|PRKCD|MAP2K1|PTPRC|SRC|TNF|VEGFA|TNFRSF10A|SIRT1
-36.0868	GO:0009725-response to hormone	PARP1|AGTR1|AKT1|AKT2|AR|CCND1|BCL2|CA2|CASP3|CDK4|MAPK14|CTSB|ACE|EDNRA|EDNRB|EP300|ESR1|F7|MTOR|NR3C1|HSPA8|HSP90AA1|IGF1R|INSR|ITGB3|JAK2|KIT|MMP2|MMP14|NOS2|PDGFRB|PIK3CA|PPARA|PPARD|PPARG|PRKCD|PRKCE|PTGS2|PTPN11|REN|SRC|STAT1|STAT3|TNF|NR1H3|SIRT1
-35.7069	GO:0007167-enzyme-linked receptor protein signaling pathway	ABL1|PARP1|AKT1|AKT2|ALK|AR|BRAF|CASP3|MAPK14|CSF1R|CTNNB1|EGFR|EPHB4|FGF1|FGF2|FGFR1|FLT1|FLT4|IGF1R|INSR|ITGB3|JAK2|JUN|KDR|KIT|MET|MMP2|MMP9|NTRK1|PDGFRA|PDGFRB|PIK3CA|PIK3CB|PPARG|MAPK1|MAPK3|PTPN11|RAF1|SRC|STAT3|TP53|VEGFA|SIRT1
-34.7539	GO:0035239-tube morphogenesis	ABL1|AKT1|AR|BCL2|CASP3|CASP8|MAPK14|CSF1R|CTNNB1|ACE|EDNRA|EGFR|EPHB4|ESR1|FGF1|FGF2|FLT1|FLT4|NR3C1|CXCR2|ITGA2B|ITGA5|ITGAV|ITGB1|ITGB3|JUN|KDR|LDLR|MET|MMP2|MMP14|SERPINE1|PDGFRA|PDGFRB|PIK3CA|PIK3CB|PIK3CG|PRKCA|PTGS2|SRC|VDR|VEGFA|SIRT1
-34.7258	GO:0007169-transmembrane receptor protein tyrosine kinase signaling pathway	ABL1|AKT1|AKT2|ALK|AR|BRAF|CASP3|MAPK14|CSF1R|CTNNB1|EGFR|EPHB4|FGF1|FGF2|FGFR1|FLT1|FLT4|IGF1R|INSR|ITGB3|JAK2|KDR|KIT|MET|MMP2|MMP9|NTRK1|PDGFRA|PDGFRB|PIK3CA|PIK3CB|MAPK1|PTPN11|RAF1|SRC|STAT3|VEGFA
-32.4943	GO:0009611-response to wounding	ADORA3|BCL2|CASP3|MAPK14|EDNRA|F2|F2R|F3|F7|F9|F10|F11|FGF1|FGF2|ITGA5|ITGB1|ITGB3|JAK2|JUN|KDR|KLKB1|MMP2|MPL|NTRK1|PDGFRA|PDGFRB|PIK3CA|PIK3CB|PIK3CG|PLAU|PLG|PPARA|PPARD|RAF1|SRC|VEGFA
-31.7747	GO:0032103-positive regulation of response to external stimulus	AGTR1|APP|BRAF|CASP1|CREBBP|CSF1R|ACE|EP300|F2|F3|F7|FABP4|FGF2|FGFR1|HSP90AA1|IGF1R|IKBKB|IL2|CXCR2|JAK2|KDR|LDLR|MET|MIF|SERPINE1|PDGFRB|PIK3CG|PLAU|PLG|PRKCA|MAPK1|MAPK3|PTGS2|SRC|TNF|VEGFA
-31.4946	GO:0048534-hematopoietic or lymphoid organ development	ABL1|ADA|PARP1|APP|BCL2|BRAF|CASP3|CASP8|MAPK14|CSF1R|CTNNB1|ACE|EP300|FLT1|FLT4|MTOR|G6PD|IL2|ITGA4|ITGB1|JAK2|JUN|KDR|KIT|MMP9|MPL|NTRK1|PDGFRA|PPARG|MAPK1|MAPK3|MAP2K1|PTPN11|PTPRC|RAF1|SRC|STAT3|TNF|TP53|VEGFA|SIRT1
-30.3762	GO:0002520-immune system development	ABL1|ADA|PARP1|APP|BCL2|BRAF|CASP3|CASP8|MAPK14|CSF1R|CTNNB1|ACE|EP300|FLT1|FLT4|MTOR|G6PD|IL2|ITGA4|ITGB1|JAK2|JUN|KDR|KIT|MMP9|MPL|NTRK1|PDGFRA|PPARG|MAPK1|MAPK3|MAP2K1|PTPN11|PTPRC|RAF1|SRC|STAT3|TNF|TP53|VEGFA|SIRT1
-30.3578	GO:1901699-cellular response to nitrogen compound	ABL1|ACHE|PARP1|AGTR1|AKT1|AKT2|APP|BCL2L1|CA2|CASP3|CDK4|CTNNB1|EDNRA|EGFR|MTOR|HSPA5|ICAM1|IGF1R|INSR|ITGA4|ITGB3|JAK2|JUN|MDM2|MMP2|MMP3|PDGFRA|PIK3CA|PIK3CG|PPARG|PRKCD|MAPK1|MAPK3|PTGS2|SRC|STAT1|STAT3|TNF|TP53
-30.0288	GO:0070482-response to oxygen levels	ADA|ADORA1|AKT1|BCL2|CASP3|CREBBP|ACE|EDNRA|EP300|F7|MTOR|MDM2|MDM4|MMP2|MMP14|MPL|NOS2|PDGFRB|PLAU|PPARA|PPARD|PPARG|PRKCE|PTGS2|SRC|TERT|TNF|TP53|VEGFA|VHL|SIRT1
-29.7976	GO:0036293-response to decreased oxygen levels	ADA|ADORA1|AKT1|BCL2|CASP3|CREBBP|ACE|EDNRA|EP300|F7|MTOR|MDM2|MDM4|MMP2|MMP14|MPL|NOS2|PLAU|PPARA|PPARD|PPARG|PRKCE|PTGS2|SRC|TERT|TNF|TP53|VEGFA|VHL|SIRT1
-29.6983	GO:0009314-response to radiation	PARP1|AKT1|AKT2|APP|CCND1|BCL2|BCL2L1|BRAF|CASP3|CREBBP|MAPK14|EGFR|ELANE|EP300|HMGCR|HRAS|HSPA5|ITGB1|ITGB3|KIT|MDM2|MMP1|MMP2|MMP3|MMP9|NTRK1|PRKCD|MAPK8|MAPK10|PTGS2|PTPRC|TNF|TP53|SIRT1
-29.3826	GO:0071417-cellular response to organonitrogen compound	ABL1|PARP1|AGTR1|AKT1|AKT2|APP|BCL2L1|CA2|CASP3|CDK4|CTNNB1|EDNRA|EGFR|MTOR|HSPA5|ICAM1|IGF1R|INSR|ITGA4|ITGB3|JAK2|JUN|MDM2|MMP2|PDGFRA|PIK3CA|PIK3CG|PPARG|PRKCD|MAPK1|MAPK3|PTGS2|SRC|STAT1|STAT3|TNF|TP53
-29.1132	GO:0001568-blood vessel development	AKT1|CASP8|MAPK14|CTNNB1|ACE|EDNRA|EPHB4|FGF1|FGF2|FLT1|FLT4|ITGA2B|ITGA5|ITGAV|ITGB1|ITGB3|JUN|KDR|LDLR|MDM2|MMP2|MMP14|SERPINE1|PDGFRA|PDGFRB|PIK3CA|PIK3CB|PIK3CG|PLG|PRKCA|MAPK1|MAP2K1|PTGS2|VEGFA|SIRT1
-28.9279	GO:0001666-response to hypoxia	ADA|ADORA1|BCL2|CASP3|CREBBP|ACE|EDNRA|EP300|F7|MTOR|MDM2|MDM4|MMP2|MMP14|MPL|NOS2|PLAU|PPARA|PPARD|PPARG|PRKCE|PTGS2|SRC|TERT|TNF|TP53|VEGFA|VHL|SIRT1
-28.7649	GO:0070848-response to growth factor	ABL1|PARP1|AKT1|APP|CASP3|MAPK14|CTNNB1|EGFR|FGF1|FGF2|FGFR1|FLT1|FLT4|NR3C1|HDAC1|HSPA5|IGF1R|INSR|ITGB3|JUN|KDR|NTRK1|PDGFRA|PDGFRB|PIK3CA|PPARG|MAPK1|MAPK3|PTPN11|RAF1|SRC|STAT3|TP53|VEGFA|SIRT1
-28.6126	GO:0001525-angiogenesis	AKT1|CASP8|MAPK14|CTNNB1|ACE|EDNRA|EPHB4|FGF1|FGF2|FLT1|FLT4|ITGA2B|ITGA5|ITGAV|ITGB1|ITGB3|JUN|KDR|MMP2|MMP14|SERPINE1|PDGFRA|PDGFRB|PIK3CA|PIK3CB|PIK3CG|PRKCA|PTGS2|VEGFA|SIRT1
-28.5095	GO:0001944-vasculature development	AKT1|CASP8|MAPK14|CTNNB1|ACE|EDNRA|EPHB4|FGF1|FGF2|FLT1|FLT4|ITGA2B|ITGA5|ITGAV|ITGB1|ITGB3|JUN|KDR|LDLR|MDM2|MMP2|MMP14|SERPINE1|PDGFRA|PDGFRB|PIK3CA|PIK3CB|PIK3CG|PLG|PRKCA|MAPK1|MAP2K1|PTGS2|VEGFA|SIRT1
-28.5019	GO:0045859-regulation of protein kinase activity	ABL1|ADORA1|AKT1|ALK|APP|CCND1|CASP3|CSF1R|ACE|EGFR|ELANE|FABP4|FGF1|FGF2|FGFR1|FLT1|MTOR|HMGCR|HRAS|HSP90AA1|INSR|ITGB3|JAK2|KIT|MIF|PDGFRB|PIK3CA|PIK3CB|PIK3CG|PPARG|PRKCD|MAP2K1|PTPRC|SRC|TNF|VEGFA|TNFRSF10A|SIRT1
-28.3893	GO:0071363-cellular response to growth factor stimulus	ABL1|PARP1|AKT1|APP|CASP3|MAPK14|CTNNB1|EGFR|FGF1|FGF2|FGFR1|FLT1|FLT4|NR3C1|HDAC1|HSPA5|IGF1R|INSR|ITGB3|JUN|KDR|NTRK1|PDGFRA|PDGFRB|PIK3CA|PPARG|MAPK3|PTPN11|RAF1|SRC|STAT3|TP53|VEGFA|SIRT1
-28.3696	GO:0010035-response to inorganic substance	ABL1|ADA|ADORA1|PARP1|AKT1|APP|CCND1|BCL2|BRAF|CASP3|CASP8|CHUK|EDNRB|EGFR|FABP4|G6PD|HSPA5|JUN|KDR|KIT|MMP2|MMP3|MMP9|NTRK1|PDGFRB|PIK3CA|PRKCD|MAPK1|MAPK3|MAPK8|PTGS2|SRC|STAT1|TERT|SIRT1
-28.3139	GO:0031347-regulation of defense response	ADA|ADORA1|PARP1|AGTR1|ALOX5|APP|CASP1|CASP8|CREBBP|MAPK14|ACE|EDNRB|ELANE|EP300|ESR1|FABP4|HSP90AA1|IKBKB|IL2|JAK2|KLKB1|LDLR|MMP3|MMP9|SERPINE1|PIK3CG|PPARA|PPARD|PPARG|PRKCD|MAPK3|PTGS2|PTPN11|PTPRC|SRC|STAT1|TNF|NR1H3
-28.2213	GO:1901652-response to peptide	PARP1|AGTR1|AKT1|AKT2|APP|CA2|CDK4|MAPK14|EDNRA|EDNRB|F7|MTOR|ICAM1|IGF1R|INSR|ITGA4|ITGB3|JAK2|MDM2|MMP2|MMP3|MMP9|PIK3CA|PPARA|PPARG|PRKCD|PTGS2|SRC|STAT1|STAT3|TNF|TP53|SIRT1
-27.9651	GO:0045860-positive regulation of protein kinase activity	ABL1|ADORA1|AKT1|ALK|CCND1|CSF1R|ACE|EGFR|ELANE|FGF1|FGF2|FGFR1|FLT1|MTOR|HRAS|HSP90AA1|INSR|ITGB3|JAK2|KIT|MIF|PDGFRB|PIK3CA|PIK3CG|PRKCD|MAP2K1|PTPRC|SRC|TNF|VEGFA|TNFRSF10A|SIRT1
-27.8996	GO:0008283-cell population proliferation	ABL1|ADA|AKT1|AR|CCND1|BCL2|BCL2L1|CSF1R|CTNNB1|ACE|EDNRA|EGFR|ESR1|FGF1|FGF2|HPRT1|HRAS|IGFBP3|IL2|ITGB1|JUN|KDR|KIT|MMP14|PDGFRB|ABCB1|PIK3CB|PIK3CG|PPARD|PRKCD|MAPK1|MAP2K1|PTPRC|SRC|STAT1|STAT3|TNF|TP53
-27.847	GO:0030097-hemopoiesis	ABL1|ADA|PARP1|APP|BCL2|BRAF|CASP3|CASP8|MAPK14|CSF1R|CTNNB1|ACE|EP300|FLT1|FLT4|MTOR|G6PD|IL2|ITGA4|ITGB1|JAK2|JUN|KDR|KIT|MMP9|MPL|NTRK1|PDGFRA|PPARG|PTPN11|PTPRC|SRC|STAT3|TNF|TP53|VEGFA|SIRT1
-26.8714	GO:0042060-wound healing	CASP3|MAPK14|F2|F2R|F3|F7|F9|F10|F11|FGF1|FGF2|ITGA5|ITGB1|ITGB3|KDR|KLKB1|MPL|PDGFRA|PDGFRB|PIK3CA|PIK3CB|PIK3CG|PLAU|PLG|PPARA|PPARD|RAF1|SRC|VEGFA
-26.8197	GO:0050878-regulation of body fluid levels	ADA|ADORA1|CCND1|MAPK14|EDNRB|F2|F2R|F3|F7|F9|F10|F11|ITGB3|KLKB1|MET|MPL|SERPINE1|PDGFRA|PIK3CA|PIK3CB|PIK3CG|PLAU|PLG|PRKCD|PRKCE|SRC|VDR|VEGFA|XDH|NR1H3
-26.7905	GO:0001775-cell activation	ABL1|ADA|APP|BCL2|BRAF|CASP8|MAPK14|CTNNB1|EP300|F2|F2R|MTOR|HPRT1|ICAM1|IL2|CXCR2|ITGA4|ITGB1|ITGB2|ITGB3|JAK2|JUN|KIT|MPL|NTRK1|PDGFRA|PIK3CA|PIK3CB|PIK3CG|PRKCB|PRKCD|PRKCE|PTPRC|SRC|STAT3|TNF|TP53
-26.6506	GO:0048732-gland development	ABL1|ADA|AKT1|AKT2|AR|CCND1|BCL2|BRAF|CSF1R|CTNNB1|EDNRA|EGFR|ESR1|FGF2|NR3C1|INSR|JAK2|JUN|MET|MMP2|PDGFRA|PIK3CA|MAPK1|MAPK3|MAP2K1|RAF1|SRC|TNF|VDR|VEGFA|XDH
-26.5557	GO:0048514-blood vessel morphogenesis	AKT1|CASP8|MAPK14|CTNNB1|ACE|EDNRA|EPHB4|FGF1|FGF2|FLT1|FLT4|ITGA2B|ITGA5|ITGAV|ITGB1|ITGB3|JUN|KDR|LDLR|MMP2|MMP14|SERPINE1|PDGFRA|PDGFRB|PIK3CA|PIK3CB|PIK3CG|PRKCA|PTGS2|VEGFA|SIRT1
-26.3634	GO:0018108-peptidyl-tyrosine phosphorylation	ABL1|ALK|CSF1R|EGFR|EPHB4|FGFR1|FLT1|FLT4|IGF1R|IL2|INSR|JAK2|KDR|KIT|MET|NTRK1|PDGFRA|PDGFRB|PRKCD|MAPK3|MAP2K1|PTPRC|SRC
-26.2343	GO:0018212-peptidyl-tyrosine modification	ABL1|ALK|CSF1R|EGFR|EPHB4|FGFR1|FLT1|FLT4|IGF1R|IL2|INSR|JAK2|KDR|KIT|MET|NTRK1|PDGFRA|PDGFRB|PRKCD|MAPK3|MAP2K1|PTPRC|SRC
-25.9889	GO:0071214-cellular response to abiotic stimulus	PARP1|AKT2|BCL2L1|CASP1|CASP3|CASP8|CREBBP|MAPK14|EP300|FGF2|MTOR|HRAS|HSPA5|IGF1R|ITGB3|MDM2|MMP1|MMP2|MMP3|MMP9|PIK3CA|PRKCD|MAPK3|MAPK8|PTGS2|TP53|TNFRSF10A|SIRT1
-25.9889	GO:0104004-cellular response to environmental stimulus	PARP1|AKT2|BCL2L1|CASP1|CASP3|CASP8|CREBBP|MAPK14|EP300|FGF2|MTOR|HRAS|HSPA5|IGF1R|ITGB3|MDM2|MMP1|MMP2|MMP3|MMP9|PIK3CA|PRKCD|MAPK3|MAPK8|PTGS2|TP53|TNFRSF10A|SIRT1
-25.9369	GO:0070374-positive regulation of ERK1 and ERK2 cascade	ABL1|APP|BRAF|CSF1R|EGFR|F2R|FGF1|FGF2|FLT4|HRAS|ICAM1|ITGB3|JUN|KDR|MIF|NTRK1|PDGFRA|PDGFRB|PRKCA|MAPK3|MAP2K1|PTPN11|PTPRC|SRC|TNF
-25.4776	GO:0050678-regulation of epithelial cell proliferation	AGTR1|AKT1|ALOX5|AR|CCND1|CDK4|CTNNB1|EDNRB|EGFR|F3|FGF1|FGF2|FGFR1|FLT1|FLT4|HRAS|ITGA4|ITGB3|JUN|KDR|PPARD|PPARG|PRKCA|STAT1|STAT3|TNF|VDR|VEGFA|XDH|SIRT1
-25.2193	GO:0045834-positive regulation of lipid metabolic process	ADORA1|AKT1|AKT2|F2|FGF1|FGF2|FLT1|MTOR|IGF1R|KIT|LDLR|PDGFRA|PDGFRB|PPARA|PPARD|PPARG|PRKCD|PRKCE|PTGS2|SRC|TNF|NR1H3
-25.0991	GO:0010942-positive regulation of cell death	ABL1|ADORA1|PARP1|CASP3|CASP8|CTNNB1|CTSD|ACE|NR3C1|IGFBP3|CXCR2|ITGA4|ITGB1|ITGB2|JAK2|JUN|MMP2|MMP3|MMP9|NOS2|NTRK1|PDGFRB|PIK3CB|PPARG|PRKCD|MAPK8|PTGS2|PTPRC|SRC|TNF|TP53|VDR|TNFRSF10A|SIRT1
-24.719	GO:0032870-cellular response to hormone stimulus	PARP1|AGTR1|AKT1|AKT2|AR|CA2|CDK4|CTSB|ACE|EDNRA|ESR1|NR3C1|HSPA8|IGF1R|INSR|ITGB3|JAK2|KIT|PIK3CA|PPARA|PPARD|PPARG|PRKCD|PRKCE|PTPN11|REN|SRC|STAT1|STAT3|NR1H3|SIRT1
-24.5004	GO:0051345-positive regulation of hydrolase activity	AGTR1|AKT1|AKT2|APP|CASP1|CASP8|CTSD|EDNRA|EGFR|ESR1|F2R|F3|FGF2|FGFR1|FLT1|MTOR|HRAS|ITGB1|JAK2|KIT|NTRK1|PDGFRA|PDGFRB|PPARG|PRKCD|MAPK8|PTPRC|STAT3|TNF|VEGFA|XDH|NR1H3|SIRT1
-24.483	GO:0014068-positive regulation of phosphatidylinositol 3-kinase signaling	F2|F2R|FGF2|FGFR1|FLT1|IGF1R|INSR|JAK2|KDR|KIT|NTRK1|PDGFRA|PDGFRB|PPARD|SELP|SRC|TNF|SIRT1
-24.1959	GO:0050727-regulation of inflammatory response	ADA|ADORA1|AGTR1|ALOX5|APP|CASP1|MAPK14|ACE|EDNRB|ELANE|ESR1|FABP4|IL2|JAK2|KLKB1|LDLR|MMP3|MMP9|SERPINE1|PIK3CG|PPARA|PPARD|PPARG|PRKCD|PTGS2|PTPRC|SRC|TNF|NR1H3
-23.753	GO:0062197-cellular response to chemical stress	ABL1|PARP1|AKT1|BCL2|CASP1|CASP3|CHUK|EDNRA|EGFR|MTOR|G6PD|JAK2|JUN|MMP2|MMP9|PDGFRA|PIK3CA|PRKCD|MAPK1|MAPK3|MAPK8|PTGS2|SRC|TP53|SIRT1
-23.72	GO:0019216-regulation of lipid metabolic process	ADORA1|AKT1|AKT2|ALK|CDK4|F2|FGF1|FGF2|FLT1|MTOR|NR3C1|IGF1R|KIT|LDLR|PDGFRA|PDGFRB|PIK3CG|PPARA|PPARD|PPARG|PRKCD|PRKCE|PTGS2|SRC|TNF|NR1H3|SIRT1
-23.5365	GO:0040011-locomotion	AGTR1|ALOX5|APP|MAPK14|CSF1R|EDNRA|EDNRB|EP300|EPHB4|FGF2|FLT1|HRAS|CXCR2|ITGAV|ITGB2|ITGB3|KIT|LGALS3|MET|MIF|MMP2|NTRK1|PDGFRA|PDGFRB|PIK3CB|PIK3CG|PLAU|PRKCD|MAPK1|MAP2K1|VEGFA
-23.3793	GO:0014066-regulation of phosphatidylinositol 3-kinase signaling	EGFR|F2|F2R|FGF2|FGFR1|FLT1|IGF1R|INSR|JAK2|KDR|KIT|NTRK1|PDGFRA|PDGFRB|PPARD|SELP|SRC|TNF|SIRT1
-23.2342	GO:0009991-response to extracellular stimulus	AKT1|CCND1|BCL2|COMT|MAPK14|CYP26A1|ACE|F7|MTOR|G6PD|HSPA5|HSPA8|IGF1R|ITGA4|LDLR|NTRK1|PPARA|PPARD|PPARG|MAPK1|MAPK3|MAPK8|PTGS2|PTPRC|SRC|STAT1|TNF|TP53|VDR|SIRT1
-23.1796	GO:0032496-response to lipopolysaccharide	ABL1|AKT1|CASP1|CASP3|CASP8|CDK4|MAPK14|ACE|EDNRB|ELANE|F2R|JAK2|NOS2|SERPINE1|PPARD|PRKCE|MAPK1|MAPK3|MAPK8|PTGS2|REN|RPS6KA3|SELP|SRC|TNF|NR1H3
-23.1451	GO:1901214-regulation of neuron death	ABL1|ADORA1|PARP1|AKT1|CCND1|BCL2|BCL2L1|BRAF|CASP3|CASP8|CTNNB1|F2R|G6PD|NR3C1|HRAS|ITGB2|JAK2|JUN|KDR|NTRK1|PIK3CA|PPARA|TERT|TNF|TP53|SIRT1
-23.1278	GO:0043068-positive regulation of programmed cell death	ABL1|PARP1|CASP3|CASP8|CTNNB1|CTSD|ACE|NR3C1|IGFBP3|CXCR2|ITGA4|ITGB1|JAK2|JUN|MMP2|MMP9|NOS2|NTRK1|PDGFRB|PIK3CB|PPARG|PRKCD|MAPK8|PTGS2|PTPRC|SRC|TNF|TP53|VDR|TNFRSF10A|SIRT1
-23.1037	GO:0006979-response to oxidative stress	ABL1|PARP1|AKT1|APP|BCL2|CASP3|CHUK|EDNRA|EGFR|G6PD|JAK2|JUN|MMP2|MMP9|MMP14|PDGFRA|PDGFRB|PRKCD|MAPK1|MAPK3|MAPK8|PTGS1|PTGS2|SRC|STAT1|TP53|SIRT1
-22.8336	GO:0006935-chemotaxis	AGTR1|ALOX5|APP|MAPK14|CSF1R|EDNRA|EDNRB|EPHB4|FGF2|FLT1|HRAS|CXCR2|ITGAV|ITGB2|ITGB3|KIT|LGALS3|MET|MIF|MMP2|NTRK1|PDGFRA|PDGFRB|PIK3CB|PIK3CG|PLAU|PRKCD|MAPK1|MAP2K1|VEGFA
-22.7845	GO:0042330-taxis	AGTR1|ALOX5|APP|MAPK14|CSF1R|EDNRA|EDNRB|EPHB4|FGF2|FLT1|HRAS|CXCR2|ITGAV|ITGB2|ITGB3|KIT|LGALS3|MET|MIF|MMP2|NTRK1|PDGFRA|PDGFRB|PIK3CB|PIK3CG|PLAU|PRKCD|MAPK1|MAP2K1|VEGFA
-22.5914	GO:1903034-regulation of response to wounding	ALOX5|BRAF|F2|F2R|F3|F7|F11|FGF2|MTOR|HRAS|IGF1R|ITGB1|KLKB1|SERPINE1|PDGFRA|PLAU|PLG|PRKCD|PRKCE|MAP2K1|TNF
-22.479	GO:0002237-response to molecule of bacterial origin	ABL1|AKT1|CASP1|CASP3|CASP8|CDK4|MAPK14|ACE|EDNRB|ELANE|F2R|JAK2|NOS2|SERPINE1|PPARD|PRKCE|MAPK1|MAPK3|MAPK8|PTGS2|REN|RPS6KA3|SELP|SRC|TNF|NR1H3
-22.4292	GO:0048660-regulation of smooth muscle cell proliferation	AKT1|CTNNB1|ELANE|FGF2|HDAC1|IGF1R|IGFBP3|ITGB3|JAK2|JUN|MMP2|MMP9|PDGFRB|PIK3CA|PPARD|PPARG|PTGS2|SRC|STAT1|TERT|TNF
-22.2566	GO:0002521-leukocyte differentiation	ABL1|ADA|PARP1|APP|BCL2|BRAF|CASP8|MAPK14|CSF1R|CTNNB1|EP300|MTOR|IL2|ITGA4|ITGB1|JUN|KIT|MMP9|NTRK1|PPARG|PTPRC|SRC|STAT3|TNF|TP53|VEGFA|SIRT1
-22.2335	GO:0001819-positive regulation of cytokine production	ABL1|APP|CASP1|CASP8|CHUK|MAPK14|CSF1R|ELANE|F2R|F3|FLT4|HRAS|HSP90AA1|IL2|JAK2|KIT|MIF|NOS2|PNP|SERPINE1|PIK3CG|PTGS2|PTPN11|PTPRC|SRC|STAT1|STAT3|TNF|SIRT1
-22.2276	GO:0071900-regulation of protein serine/threonine kinase activity	ABL1|AKT1|CCND1|CASP3|CSF1R|EGFR|ELANE|FGF1|FGF2|FGFR1|FLT1|HMGCR|HRAS|INSR|KIT|MIF|PDGFRB|PIK3CB|PIK3CG|PPARG|PRKCD|MAP2K1|PTPRC|SRC|TNF|VEGFA|SIRT1
-22.1653	GO:0009416-response to light stimulus	PARP1|AKT1|AKT2|APP|CCND1|BCL2|BRAF|CASP3|CREBBP|EGFR|ELANE|EP300|HMGCR|ITGB1|KIT|MMP1|MMP2|MMP3|MMP9|PRKCD|MAPK8|MAPK10|PTGS2|TP53|SIRT1
-22.1653	GO:0070372-regulation of ERK1 and ERK2 cascade	ABL1|APP|BRAF|CSF1R|EGFR|F2R|FGF1|FGF2|FLT4|HRAS|ICAM1|ITGB3|JUN|KDR|MIF|NTRK1|PDGFRA|PDGFRB|PRKCA|MAPK3|MAP2K1|PTPN11|PTPRC|SRC|TNF
-21.8488	GO:0000165-MAPK cascade	ABL1|AR|BRAF|MAPK14|CTNNB1|EGFR|FGF2|FGFR1|HRAS|IGFBP3|IKBKB|ITGAV|KDR|PRKCE|MAPK1|MAPK3|MAPK8|MAPK10|MAP2K1|PTPRC|RAF1|TNF
-21.8095	GO:0046777-protein autophosphorylation	ABL1|AKT1|ALK|CSF1R|EGFR|EPHB4|FGFR1|FLT1|FLT4|MTOR|IGF1R|INSR|JAK2|KDR|KIT|NTRK1|PDGFRA|PDGFRB|MAPK3|PTPRC|SRC
-21.7105	GO:0051896-regulation of protein kinase B signaling	EGFR|F3|F7|F10|FGF2|FGFR1|MTOR|HSP90AA1|IGF1R|INSR|ITGB1|MET|NTRK1|PIK3CA|PIK3CB|PIK3CG|PPARA|SRC|TNF|XDH|SIRT1
-21.656	GO:0080135-regulation of cellular response to stress	ABL1|PARP1|AKT1|ALOX5|APP|BCL2|BCL2L1|BRAF|CREBBP|CTNNB1|EGFR|EP300|FLT4|MTOR|HRAS|HSPA5|IGF1R|MDM2|MET|MIF|MMP3|PIK3CB|PRKCD|MAPK1|MAPK3|MAP2K1|PTGS2|TNF|TP53|VEGFA|XDH|NR1H3|SIRT1
-21.5884	GO:0031667-response to nutrient levels	AKT1|CCND1|BCL2|COMT|MAPK14|CYP26A1|ACE|F7|MTOR|G6PD|HSPA5|HSPA8|IGF1R|LDLR|NTRK1|PPARA|PPARD|PPARG|MAPK1|MAPK3|MAPK8|PTGS2|SRC|STAT1|TNF|TP53|VDR|SIRT1
-21.5848	GO:2001233-regulation of apoptotic signaling pathway	PARP1|AKT1|AR|BCL2|BCL2L1|CTNNB1|FGFR1|HDAC1|ICAM1|ITGAV|JAK2|LGALS3|MDM2|MIF|MMP9|SERPINE1|PIK3CB|PRKCD|PTGS2|PTPRC|RAF1|SRC|TERT|TNF|TP53|SIRT1
-21.5815	GO:0009410-response to xenobiotic stimulus	ABL1|CCND1|BCL2|BRAF|CASP3|CDK4|CTNNB1|CYP2C19|CYP3A4|CYP26A1|ACE|HSPA5|HSP90AA1|ITGB3|JUN|MMP2|NOS2|PNP|NTRK1|ABCB1|PTGS2|REN|SRC|STAT1|TNF|TP53|TPMT
-21.242	GO:0050730-regulation of peptidyl-tyrosine phosphorylation	ABL1|ADORA1|ALK|APP|CSF1R|ACE|EGFR|MTOR|IL2|ITGA5|ITGB2|ITGB3|JAK2|KIT|MIF|PRKCD|PRKCE|PTPN11|PTPRC|SRC|TNF|TP53|VEGFA
-21.0529	GO:0048661-positive regulation of smooth muscle cell proliferation	AKT1|ELANE|FGF2|HDAC1|IGF1R|ITGB3|JAK2|JUN|MMP2|MMP9|PDGFRB|PIK3CA|PTGS2|SRC|STAT1|TERT|TNF
-21.0282	GO:0006954-inflammatory response	ADORA1|ADORA3|AGTR1|AKT1|ALOX5|APP|CHUK|CSF1R|ELANE|F2|F2R|F3|MTOR|IKBKB|CXCR2|ITGB1|ITGB2|JAK2|JUN|KIT|KLKB1|MIF|NOS2|PIK3CG|PTGS1|PTGS2|SELP|STAT3|TNF
-20.8846	GO:0010634-positive regulation of epithelial cell migration	ABL1|AKT1|FGF1|FGF2|FGFR1|FLT4|MTOR|ITGB3|JUN|KDR|MET|MMP9|PIK3CB|PIK3CG|PRKCA|PRKCE|PTGS2|SRC|VEGFA|SIRT1
-20.6914	GO:0009612-response to mechanical stimulus	CASP1|CASP8|MAPK14|CTNNB1|FGF2|IGF1R|ITGB3|JUN|KIT|MMP2|MMP14|NTRK1|PIK3CA|MAPK3|MAPK8|PTGS2|RAF1|SRC|STAT1|TNF|TNFRSF10A
-20.539	GO:0001936-regulation of endothelial cell proliferation	AGTR1|AKT1|ALOX5|F3|FGF2|FGFR1|FLT1|FLT4|ITGA4|ITGB3|JUN|KDR|PPARG|PRKCA|STAT1|STAT3|TNF|VEGFA|XDH|SIRT1
-20.3954	GO:0043405-regulation of MAP kinase activity	EGFR|ELANE|FGF1|FGF2|FGFR1|FLT1|HMGCR|HRAS|INSR|KIT|MIF|PDGFRB|PIK3CB|PIK3CG|PPARG|PRKCD|PTPRC|SRC|TNF|VEGFA
-20.1426	GO:0050679-positive regulation of epithelial cell proliferation	AGTR1|AKT1|AR|CCND1|CTNNB1|EGFR|F3|FGF1|FGF2|FGFR1|FLT4|HRAS|ITGA4|ITGB3|JUN|KDR|PRKCA|STAT3|TNF|VEGFA|SIRT1
-20.1059	GO:0062012-regulation of small molecule metabolic process	PARP1|AKT1|AKT2|APP|EP300|FGF1|MTOR|NR3C1|IGFBP3|INSR|KIT|LDLR|NOS2|PPARA|PPARD|PPARG|PRKCE|PTGS2|SRC|STAT3|TNF|TP53|NR1H3|SIRT1
-20.0829	GO:0071396-cellular response to lipid	ABL1|AKT1|AR|CASP1|CDK4|MAPK14|ACE|EDNRB|EGFR|ESR1|NR3C1|HSPA8|IGF1R|JAK2|LDLR|MMP2|NOS2|SERPINE1|PPARA|PPARD|PRKCE|MAPK1|MAPK3|MAPK8|SRC|TNF|VDR|NR1H3
-19.9956	GO:0043065-positive regulation of apoptotic process	ABL1|CASP3|CASP8|CTNNB1|CTSD|ACE|NR3C1|IGFBP3|CXCR2|ITGA4|ITGB1|JAK2|JUN|MMP2|MMP9|PDGFRB|PIK3CB|PPARG|PRKCD|MAPK8|PTGS2|PTPRC|SRC|TNF|TP53|VDR|TNFRSF10A|SIRT1
-19.9891	GO:0061041-regulation of wound healing	ALOX5|F2|F2R|F3|F7|F11|FGF2|MTOR|HRAS|ITGB1|KLKB1|SERPINE1|PDGFRA|PLAU|PLG|PRKCD|PRKCE|TNF
-19.9407	GO:0071902-positive regulation of protein serine/threonine kinase activity	AKT1|CCND1|CSF1R|EGFR|ELANE|FGF1|FGF2|FGFR1|FLT1|HRAS|INSR|KIT|MIF|PDGFRB|PIK3CG|MAP2K1|PTPRC|SRC|TNF|VEGFA|SIRT1
-19.8613	GO:0002685-regulation of leukocyte migration	ABL1|ADA|ADORA1|AKT1|APP|CSF1R|ELANE|F7|ICAM1|CXCR2|ITGA4|ITGB3|LGALS3|MIF|MMP14|SERPINE1|MAPK1|MAPK3|SELP|TNF|VEGFA
-19.8227	GO:0007610-behavior	ABL1|ADA|AKT1|ALK|APP|BCL2|BRAF|CASP3|ACE|EGFR|EP300|MTOR|NR3C1|HMGCR|HPRT1|INSR|ITGA5|ITGB1|KIT|LDLR|NTRK1|PPARA|PRKCE|MAPK1|PTGS2|REN|SRC|STAT3|TP53
-19.7924	GO:1901653-cellular response to peptide	PARP1|AGTR1|AKT1|AKT2|APP|CA2|CDK4|EDNRA|ICAM1|IGF1R|INSR|ITGA4|ITGB3|JAK2|MDM2|PIK3CA|PPARG|PRKCD|SRC|STAT1|STAT3|TNF|TP53
-19.7585	GO:0048511-rhythmic process	CASP3|CREBBP|EP300|ESR1|F7|MTOR|HDAC1|HSPA5|IGF1R|MMP2|NOS2|NTRK1|PDGFRA|PPARA|PPARG|MAPK8|MAPK10|SRC|TNF|TP53|NAMPT|SIRT1
-19.491	GO:0008285-negative regulation of cell population proliferation	ADORA1|ADORA3|ALOX5|APP|AR|BCL2|CASP3|CSF1R|CTNNB1|F2R|FGF2|FLT1|HRAS|IGFBP3|IL2|JAK2|JUN|MDM4|NTRK1|PLG|PPARD|PPARG|MAP2K1|PTGS2|RAF1|STAT1|STAT3|TNF|TP53|VDR|VHL|XDH
-19.4866	GO:0007507-heart development	ABL1|CASP3|CASP8|CTNNB1|ACE|EDNRA|EP300|EPHB4|FGF2|MTOR|IGF1R|INSR|ITGB1|JUN|KDR|MDM2|MDM4|MMP2|PDGFRA|PDGFRB|PPARA|PPARD|MAPK1|MAPK3|MAP2K1|PTPN11|TP53|VEGFA
-19.4107	GO:0043434-response to peptide hormone	PARP1|AGTR1|AKT1|AKT2|CA2|CDK4|MAPK14|EDNRA|EDNRB|F7|MTOR|IGF1R|INSR|ITGB3|JAK2|PIK3CA|PPARA|PPARG|PRKCD|PTGS2|SRC|STAT1|STAT3|SIRT1
-19.3812	GO:0007548-sex differentiation	AR|CCND1|BCL2|BCL2L1|CASP3|CTNNB1|ACE|ESR1|HSPA5|INSR|KDR|KIT|MMP2|MMP14|NTRK1|PDGFRA|PDGFRB|PTPN11|REN|SRC|VEGFA|SIRT1
-19.3118	GO:0009411-response to UV	PARP1|AKT1|CCND1|BCL2|CASP3|CREBBP|EGFR|ELANE|EP300|MMP1|MMP2|MMP3|MMP9|PRKCD|MAPK8|PTGS2|TP53|SIRT1
-19.1007	GO:0045321-leukocyte activation	ABL1|ADA|APP|BCL2|BRAF|CASP8|CTNNB1|EP300|MTOR|HPRT1|ICAM1|IL2|CXCR2|ITGA4|ITGB1|ITGB2|JAK2|JUN|KIT|NTRK1|PIK3CG|PRKCB|PRKCD|PRKCE|PTPRC|STAT3|TNF|TP53
-19.0197	GO:0010632-regulation of epithelial cell migration	ABL1|AKT1|FGF1|FGF2|FGFR1|FLT4|MTOR|ITGB3|JUN|KDR|MET|MMP9|PIK3CB|PIK3CG|PPARG|PRKCA|PRKCE|PTGS2|SRC|TNF|VEGFA|SIRT1
-19.0042	GO:0043523-regulation of neuron apoptotic process	ABL1|PARP1|CCND1|BCL2|BCL2L1|BRAF|CASP3|CTNNB1|F2R|G6PD|NR3C1|HRAS|JAK2|JUN|KDR|NTRK1|PIK3CA|TERT|TNF|TP53
-18.8919	GO:0048608-reproductive structure development	AR|CCND1|BCL2|BCL2L1|CASP3|CTNNB1|ACE|ESR1|HSPA5|INSR|KDR|KIT|MMP2|MMP14|NTRK1|PDGFRA|PDGFRB|PTPN11|REN|SRC|VEGFA|SIRT1
-18.8462	GO:0034599-cellular response to oxidative stress	ABL1|PARP1|AKT1|BCL2|CHUK|EDNRA|EGFR|G6PD|JAK2|JUN|MMP2|MMP9|PDGFRA|PRKCD|MAPK1|MAPK3|MAPK8|SRC|TP53|SIRT1
-18.8059	GO:0044057-regulation of system process	ABL1|ADA|ADORA1|ADORA3|PARP1|AGTR1|APP|ACE|EDNRA|EDNRB|F2R|G6PD|HSP90AA1|IL2|JAK2|KIT|MDM2|MMP2|PIK3CG|PPARA|PPARG|PRKCA|PTGS2|PTPN11|REN|SRC|TNF|NR1H3
-18.7994	GO:0032102-negative regulation of response to external stimulus	ADA|ADORA1|PARP1|ALOX5|MAPK14|ELANE|F2|F11|FGF2|IL2|KLKB1|LDLR|MIF|SERPINE1|PDGFRA|PLAU|PLG|PPARA|PPARD|PPARG|PRKCD|PTPRC|SRC|TNF|NR1H3
-18.766	GO:0061458-reproductive system development	AR|CCND1|BCL2|BCL2L1|CASP3|CTNNB1|ACE|ESR1|HSPA5|INSR|KDR|KIT|MMP2|MMP14|NTRK1|PDGFRA|PDGFRB|PTPN11|REN|SRC|VEGFA|SIRT1
-18.7532	GO:0044403-biological process involved in symbiotic interaction	AGTR1|BCL2L1|CSF1R|CTSB|EGFR|ELANE|EP300|F2|HDAC1|HSPA8|ICAM1|INSR|ITGA5|ITGAV|ITGB1|ITGB3|JAK2|JUN|LDLR|PLG|SRC
-18.7298	GO:0008406-gonad development	AR|CCND1|BCL2|BCL2L1|CASP3|ACE|ESR1|HSPA5|INSR|KDR|KIT|MMP2|MMP14|NTRK1|PDGFRA|PDGFRB|REN|SRC|VEGFA|SIRT1
-18.6506	GO:0050731-positive regulation of peptidyl-tyrosine phosphorylation	ABL1|ADORA1|ALK|CSF1R|ACE|EGFR|MTOR|IL2|ITGA5|ITGB3|JAK2|KIT|MIF|PTPN11|PTPRC|SRC|TNF|TP53|VEGFA
-18.5727	GO:0045765-regulation of angiogenesis	ABL1|ALOX5|CTNNB1|F3|FGF1|FGF2|FLT1|CXCR2|ITGA5|ITGB1|ITGB3|KDR|SERPINE1|PIK3CB|PPARG|PRKCA|PRKCB|STAT1|STAT3|TERT|TNF|VEGFA|SIRT1
-18.5394	GO:0045137-development of primary sexual characteristics	AR|CCND1|BCL2|BCL2L1|CASP3|ACE|ESR1|HSPA5|INSR|KDR|KIT|MMP2|MMP14|NTRK1|PDGFRA|PDGFRB|REN|SRC|VEGFA|SIRT1
-18.4273	GO:2001234-negative regulation of apoptotic signaling pathway	AKT1|AR|BCL2|BCL2L1|CTNNB1|HDAC1|ICAM1|ITGAV|LGALS3|MDM2|MIF|MMP9|SERPINE1|PIK3CB|PTGS2|RAF1|SRC|TERT|TNF|SIRT1
-18.4075	GO:1901342-regulation of vasculature development	ABL1|ALOX5|CTNNB1|F3|FGF1|FGF2|FLT1|CXCR2|ITGA5|ITGB1|ITGB3|KDR|SERPINE1|PIK3CB|PPARG|PRKCA|PRKCB|STAT1|STAT3|TERT|TNF|VEGFA|SIRT1
-18.3992	GO:0097190-apoptotic signaling pathway	ABL1|ADORA1|BCL2|BCL2L1|CASP1|CASP3|CASP8|CTNNB1|EP300|HRAS|IL2|ITGAV|JAK2|PPARD|PRKCA|PRKCD|PTPRC|RAF1|TNF|TP53|TNFRSF10A|SIRT1
-18.2596	GO:0000302-response to reactive oxygen species	ABL1|AKT1|BCL2|CASP3|CHUK|EGFR|JUN|MMP2|MMP9|PDGFRA|PDGFRB|PRKCD|MAPK1|MAPK3|MAPK8|SRC|STAT1|SIRT1
-18.173	GO:0071407-cellular response to organic cyclic compound	ABL1|APP|AR|CASP3|CASP8|CDK4|CTNNB1|ACE|EGFR|ESR1|NR3C1|HSPA5|HSPA8|IGF1R|JAK2|MMP2|PIK3CG|PPARA|PPARD|MAPK1|MAPK3|PTGS2|SRC|STAT1|TNF|VDR
-18.1669	GO:0007596-blood coagulation	MAPK14|F2|F2R|F3|F7|F9|F10|F11|ITGB3|KLKB1|MPL|PDGFRA|PIK3CA|PIK3CB|PIK3CG|PLAU|PLG|SRC
-18.094	GO:0043406-positive regulation of MAP kinase activity	EGFR|ELANE|FGF1|FGF2|FGFR1|FLT1|HRAS|INSR|KIT|MIF|PDGFRB|PIK3CG|PTPRC|SRC|TNF|VEGFA
-18.0754	GO:0050817-coagulation	MAPK14|F2|F2R|F3|F7|F9|F10|F11|ITGB3|KLKB1|MPL|PDGFRA|PIK3CA|PIK3CB|PIK3CG|PLAU|PLG|SRC
-17.9683	GO:0009617-response to bacterium	ABL1|AKT1|CASP1|CASP3|CASP8|CDK4|MAPK14|ACE|EDNRB|ELANE|F2|F2R|FABP4|JAK2|LGALS4|NOS2|SERPINE1|PPARD|PRKCD|PRKCE|MAPK1|MAPK3|MAPK8|PTGS2|REN|RPS6KA3|SELP|SRC|TNF|NR1H3
-17.9402	GO:0007599-hemostasis	MAPK14|F2|F2R|F3|F7|F9|F10|F11|ITGB3|KLKB1|MPL|PDGFRA|PIK3CA|PIK3CB|PIK3CG|PLAU|PLG|SRC
-17.9244	GO:0050900-leukocyte migration	ADA|ADORA1|ALOX5|EDNRB|ELANE|FLT1|ICAM1|CXCR2|ITGA4|ITGB1|ITGB2|KIT|LGALS3|MMP2|MMP9|PIK3CG|PLG|SELP|SRC|TNF
-17.9113	GO:0051897-positive regulation of protein kinase B signaling	EGFR|F3|F7|F10|FGF2|FGFR1|HSP90AA1|IGF1R|INSR|ITGB1|MET|PIK3CA|PIK3CB|PIK3CG|SRC|TNF
-17.3345	GO:1902532-negative regulation of intracellular signal transduction	ABL1|AKT1|BCL2|BCL2L1|CASP8|MAPK14|ESR1|MTOR|HDAC1|HMGCR|IGF1R|ITGB1|MDM2|MET|MIF|MMP9|PIK3CB|PPARA|PPARG|PRKCD|PTGS2|PTPRC|SRC|STAT1|XDH|SIRT1
-17.2723	GO:0003013-circulatory system process	ABL1|ADORA1|AGTR1|AR|ACE|EDNRA|EDNRB|F2R|MTOR|CXCR2|INSR|MMP2|NOS2|ABCB1|PIK3CA|PPARA|PPARD|PPARG|PTGS1|PTGS2|REN|SRC|STAT1|TNF|VEGFA
-17.1267	GO:0048729-tissue morphogenesis	ABL1|AR|BCL2|CA2|CASP3|CSF1R|CTNNB1|EDNRA|EGFR|ESR1|FGF1|FGF2|NR3C1|CXCR2|ITGA5|ITGB1|ITGB3|KDR|MDM2|MDM4|MET|MMP2|MMP14|SRC|VDR|VEGFA
-17.1159	GO:0040008-regulation of growth	ABL1|AGTR1|AKT1|APP|AR|BCL2|BCL2L1|CDK4|MAPK14|EGFR|F2|FGF2|MTOR|G6PD|IGFBP3|IL2|INSR|LIMK1|MMP14|PIK3CA|PPARA|PPARD|RPS6KA3|STAT3|TP53|VEGFA|SIRT1
-17.1045	GO:0050673-epithelial cell proliferation	AR|CCND1|BCL2L1|CTNNB1|EGFR|ESR1|FGF1|FGF2|IGFBP3|KDR|KIT|MMP14|PIK3CB|PPARD|MAPK1|MAP2K1|TNF
-17.0903	GO:0030162-regulation of proteolysis	AKT1|APP|CASP1|CASP8|CTSB|CTSD|F2|F2R|F3|HDAC1|JAK2|KLKB1|MDM2|MMP9|MMP14|SERPINE1|PLAU|PPARG|PTGS2|RAF1|RPS6KA3|SRC|STAT3|TNF|TP53|VEGFA|XDH|NR1H3|SIRT1
-16.9997	GO:0008015-blood circulation	ABL1|ADORA1|AGTR1|AR|ACE|EDNRA|EDNRB|F2R|MTOR|CXCR2|MMP2|NOS2|PIK3CA|PPARA|PPARD|PPARG|PTGS1|PTGS2|REN|SRC|STAT1|TNF|VEGFA
-16.9686	GO:0000902-cell morphogenesis	ABL1|APP|AR|BCL2|BRAF|CASP3|MAPK14|CSF1R|CTNNB1|EDNRA|EGFR|EP300|EPHB4|HPRT1|HSP90AA1|IGF1R|ITGA4|ITGAV|ITGB1|ITGB3|LIMK1|MET|NTRK1|PTPN11|SRC|VDR|VEGFA|VHL
-16.9324	GO:0071496-cellular response to external stimulus	BCL2|CASP1|CASP8|COMT|FGF2|MTOR|HSPA5|HSPA8|IGF1R|ITGA4|ITGB3|PPARA|MAPK1|MAPK3|MAPK8|PTGS2|PTPRC|TP53|VDR|TNFRSF10A|SIRT1
-16.7224	GO:0071216-cellular response to biotic stimulus	ABL1|AKT1|CASP1|CDK4|MAPK14|EDNRB|HSPA5|JAK2|NOS2|SERPINE1|PPARD|PRKCE|MAPK1|MAPK3|MAPK8|SRC|TNF|TP53|NR1H3
-16.7221	GO:0002764-immune response-regulating signaling pathway	ABL1|ADA|BCL2|BRAF|CASP1|CREBBP|EP300|HRAS|IKBKB|KIT|LIMK1|PIK3CA|PRKCB|PRKCD|PRKCE|MAPK1|MAPK8|MAPK10|PTPRC|RPS6KA3|SRC|TNF
-16.5606	GO:0036294-cellular response to decreased oxygen levels	AKT1|BCL2|MTOR|MDM2|MDM4|MPL|PPARD|PPARG|PRKCE|PTGS2|SRC|TERT|TP53|VEGFA|VHL|SIRT1
-16.5398	GO:0045785-positive regulation of cell adhesion	ABL1|ADA|AKT1|ALOX5|BRAF|ELANE|IL2|ITGA4|ITGA5|ITGAV|ITGB2|ITGB3|JAK2|KDR|PNP|PIK3CA|PRKCA|PRKCE|PTPN11|PTPRC|SELP|SRC|TNF|VEGFA
-16.4658	GO:0038083-peptidyl-tyrosine autophosphorylation	ABL1|ALK|EGFR|IGF1R|INSR|KDR|NTRK1|MAPK3|SRC
-16.4499	GO:0050865-regulation of cell activation	ABL1|ADA|AKT1|BCL2|BRAF|CASP3|CTNNB1|F2|IL2|ITGB2|JAK2|LDLR|LGALS3|MIF|MMP14|MPL|PNP|PDGFRA|PDGFRB|PIK3CA|PRKCA|PRKCD|PTPN11|PTPRC|SELP|SRC|TNF|NR1H3
-16.4189	GO:0022407-regulation of cell-cell adhesion	ABL1|ADA|AKT1|ALOX5|CASP3|MAPK14|ELANE|IL2|ITGA4|ITGB2|JAK2|LGALS3|PNP|PIK3CA|PLG|PPARA|PRKCA|PRKCD|PTPN11|PTPRC|SELP|SRC|TNF|VEGFA
-16.4159	GO:0002687-positive regulation of leukocyte migration	ABL1|APP|CSF1R|F7|ICAM1|CXCR2|ITGA4|ITGB3|LGALS3|MMP14|SERPINE1|MAPK1|MAPK3|SELP|TNF|VEGFA
-16.4121	GO:0071478-cellular response to radiation	PARP1|AKT2|BCL2L1|CREBBP|MAPK14|EP300|HRAS|HSPA5|MDM2|MMP1|MMP2|MMP3|MMP9|PRKCD|PTGS2|TP53|SIRT1
-16.228	GO:0062013-positive regulation of small molecule metabolic process	AKT1|AKT2|APP|FGF1|MTOR|INSR|NOS2|PPARA|PPARD|PPARG|PRKCE|PTGS2|SRC|TNF|NR1H3|SIRT1
-16.2075	GO:0030099-myeloid cell differentiation	PARP1|APP|CASP3|CASP8|MAPK14|CSF1R|CTNNB1|EP300|G6PD|JAK2|JUN|KIT|MMP9|PPARG|PTPN11|SRC|TNF|VEGFA|SIRT1
-16.1301	GO:0045766-positive regulation of angiogenesis	ABL1|F3|FGF1|FGF2|FLT1|CXCR2|ITGA5|ITGB1|ITGB3|KDR|SERPINE1|PRKCA|PRKCB|STAT3|TERT|VEGFA|SIRT1
-16.1301	GO:1904018-positive regulation of vasculature development	ABL1|F3|FGF1|FGF2|FLT1|CXCR2|ITGA5|ITGB1|ITGB3|KDR|SERPINE1|PRKCA|PRKCB|STAT3|TERT|VEGFA|SIRT1
-16.1184	GO:1903829-positive regulation of protein localization	ACHE|PARP1|AKT1|AKT2|MAPK14|EGFR|F2|HRAS|HSP90AA1|ITGB1|ITGB2|JAK2|LGALS3|PPARD|PPARG|PRKCD|PRKCE|PRKCH|MAPK8|PTGS2|SRC|TERT|TNF
-16.0767	GO:0002009-morphogenesis of an epithelium	ABL1|AR|BCL2|CA2|CASP3|CSF1R|CTNNB1|EDNRA|EGFR|ESR1|FGF1|FGF2|NR3C1|CXCR2|ITGA5|ITGB1|KDR|MET|MMP2|MMP14|SRC|VDR|VEGFA
-16.0559	GO:0051090-regulation of DNA-binding transcription factor activity	ADORA3|AKT1|ALK|APP|AR|CHUK|CTNNB1|EP300|ESR1|IKBKB|JAK2|KIT|NTRK1|PPARG|PRKCB|PRKCH|MAPK3|MAPK8|MAPK10|STAT3|TNF|VEGFA|SIRT1
-16.0297	GO:1903036-positive regulation of response to wounding	BRAF|F2|F2R|F3|F7|MTOR|HRAS|IGF1R|ITGB1|SERPINE1|PLAU|PLG|PRKCE
-15.926	GO:1900274-regulation of phospholipase C activity	ABL1|EDNRA|EGFR|ESR1|FGF2|FGFR1|FLT1|HRAS|KIT|PDGFRA|PDGFRB
-15.8968	GO:0010038-response to metal ion	PARP1|AKT1|APP|CCND1|BCL2|BRAF|CASP3|CASP8|CHUK|EGFR|FABP4|G6PD|HSPA5|JUN|KIT|MMP9|MAPK1|MAPK3|MAPK8|PTGS2|TERT
-15.8742	GO:0061180-mammary gland epithelium development	AKT1|AKT2|AR|CCND1|CSF1R|ESR1|FGF2|NR3C1|JAK2|MAPK1|SRC|VDR
-15.8241	GO:0071453-cellular response to oxygen levels	AKT1|BCL2|MTOR|MDM2|MDM4|MPL|PPARD|PPARG|PRKCE|PTGS2|SRC|TERT|TP53|VEGFA|VHL|SIRT1
-15.796	GO:0010595-positive regulation of endothelial cell migration	ABL1|AKT1|FGF1|FGF2|FGFR1|FLT4|ITGB3|KDR|MET|PIK3CB|PIK3CG|PRKCA|PTGS2|VEGFA|SIRT1
-15.5421	GO:0071345-cellular response to cytokine stimulus	AKT1|CASP1|CDK4|CHUK|MAPK14|CSF1R|F3|FABP4|HSPA5|ICAM1|IKBKB|CXCR2|ITGA4|JAK2|KIT|MMP2|MPL|NOS2|MAPK1|MAPK3|PTPN11|SRC|STAT1|STAT3|TNF|TP53|SIRT1
-15.4988	GO:0071456-cellular response to hypoxia	BCL2|MTOR|MDM2|MDM4|MPL|PPARD|PPARG|PRKCE|PTGS2|SRC|TERT|TP53|VEGFA|VHL|SIRT1
-15.4549	GO:0043281-regulation of cysteine-type endopeptidase activity involved in apoptotic process	AKT1|CASP1|CASP8|CTSD|F2R|F3|JAK2|MMP9|PPARG|PTGS2|RAF1|RPS6KA3|SRC|TNF|VEGFA|XDH|SIRT1
-15.4549	GO:0071222-cellular response to lipopolysaccharide	ABL1|AKT1|CASP1|CDK4|MAPK14|EDNRB|JAK2|NOS2|SERPINE1|PPARD|PRKCE|MAPK1|MAPK3|MAPK8|SRC|TNF|NR1H3
-15.3996	GO:0000904-cell morphogenesis involved in differentiation	ABL1|APP|AR|BCL2|BRAF|CASP3|CSF1R|CTNNB1|EDNRA|EP300|EPHB4|HPRT1|HSP90AA1|IGF1R|ITGA4|ITGAV|ITGB1|ITGB3|LIMK1|MET|NTRK1|PTPN11|SRC|VEGFA
-15.2748	GO:0002768-immune response-regulating cell surface receptor signaling pathway	ABL1|ADA|BCL2|BRAF|CREBBP|EP300|HRAS|IKBKB|KIT|LIMK1|PIK3CA|PRKCB|PRKCD|PRKCE|MAPK1|MAPK8|MAPK10|PTPRC|SRC
-15.2439	GO:0010517-regulation of phospholipase activity	ABL1|AGTR1|EDNRA|EGFR|ESR1|FGF2|FGFR1|FLT1|HRAS|KIT|PDGFRA|PDGFRB
-15.1527	GO:0001938-positive regulation of endothelial cell proliferation	AGTR1|AKT1|F3|FGF2|FGFR1|FLT4|ITGA4|ITGB3|JUN|KDR|PRKCA|STAT3|VEGFA|SIRT1
-15.102	GO:0060191-regulation of lipase activity	ABL1|AGTR1|EDNRA|EGFR|ESR1|FGF2|FGFR1|FLT1|HRAS|KIT|PDGFRA|PDGFRB|NR1H3
-15.0776	GO:0060193-positive regulation of lipase activity	AGTR1|EDNRA|EGFR|ESR1|FGF2|FGFR1|FLT1|HRAS|KIT|PDGFRA|PDGFRB|NR1H3
-15.0399	GO:0071219-cellular response to molecule of bacterial origin	ABL1|AKT1|CASP1|CDK4|MAPK14|EDNRB|JAK2|NOS2|SERPINE1|PPARD|PRKCE|MAPK1|MAPK3|MAPK8|SRC|TNF|NR1H3
-14.9922	GO:0034614-cellular response to reactive oxygen species	ABL1|AKT1|CHUK|EGFR|JUN|MMP2|MMP9|PDGFRA|PRKCD|MAPK1|MAPK3|MAPK8|SRC|SIRT1
-14.8813	GO:0050778-positive regulation of immune response	ABL1|ADA|BCL2|BRAF|CREBBP|ELANE|EP300|HRAS|HSP90AA1|IKBKB|IL2|ITGB2|JAK2|LIMK1|PIK3CA|PRKCB|PRKCD|PRKCE|PRKCH|MAPK1|PTPRC|SRC|TNF|SIRT1
-14.8656	GO:0052547-regulation of peptidase activity	AKT1|APP|CASP1|CASP8|CTSB|CTSD|F2R|F3|HDAC1|JAK2|MMP9|SERPINE1|PPARG|PTGS2|RAF1|RPS6KA3|SRC|STAT3|TNF|VEGFA|XDH|SIRT1
-14.8577	GO:0018105-peptidyl-serine phosphorylation	AKT1|AKT2|BCL2|CHUK|MAPK14|MTOR|IKBKB|PRKCA|PRKCB|PRKCD|PRKCE|PRKCH|MAPK1|MAPK8|RPS6KA3|SRC
-14.8574	GO:0060284-regulation of cell development	ABL1|AKT1|BCL2|BRAF|CTNNB1|ACE|EDNRB|F2|FGF2|MTOR|HDAC1|IKBKB|ITGB1|ITGB3|KIT|LDLR|LIMK1|MPL|PRKCH|MAP2K1|TNF|TP53|VEGFA
-14.7842	GO:0051091-positive regulation of DNA-binding transcription factor activity	AKT1|ALK|APP|AR|CHUK|CTNNB1|EP300|ESR1|IKBKB|JAK2|KIT|NTRK1|PPARG|PRKCB|PRKCH|STAT3|TNF|VEGFA
-14.7683	GO:0043254-regulation of protein-containing complex assembly	ABL1|PARP1|EP300|ESR1|MTOR|HSPA5|HSPA8|HSP90AA1|LGALS3|MET|MMP1|MMP3|PRKCD|PRKCE|PTPN11|RAF1|SELP|SRC|TNF|TP53|VEGFA
-14.7228	GO:0008585-female gonad development	BCL2|BCL2L1|CASP3|ESR1|HSPA5|KDR|KIT|MMP2|MMP14|PDGFRA|SRC|VEGFA|SIRT1
-14.6793	GO:0070201-regulation of establishment of protein localization	ACHE|AKT2|ALOX5|MAPK14|CTSD|F2R|HMGCR|HRAS|HSPA8|HSP90AA1|ITGB2|JAK2|NOS2|PPARD|PPARG|PRKCD|PRKCE|MAPK8|PTGS2|PTPN11|SRC|TNF|NR1H3
-14.634	GO:0045596-negative regulation of cell differentiation	APP|CCND1|CTNNB1|EDNRB|EGFR|F2|G6PD|IL2|ITGAV|ITGB1|ITGB3|LDLR|MMP9|PPARA|PPARD|PPARG|MAPK1|PTPN11|STAT1|STAT3|TNF|TP53|VEGFA|XDH|NR1H3|SIRT1
-14.6179	GO:0010594-regulation of endothelial cell migration	ABL1|AKT1|FGF1|FGF2|FGFR1|FLT4|ITGB3|KDR|MET|PIK3CB|PIK3CG|PPARG|PRKCA|PTGS2|TNF|VEGFA|SIRT1
-14.6179	GO:0050920-regulation of chemotaxis	CSF1R|ELANE|F3|F7|FGF1|FGF2|FGFR1|CXCR2|KDR|MET|MIF|SERPINE1|PDGFRA|PDGFRB|MAPK1|MAPK3|VEGFA
-14.5219	GO:1903131-mononuclear cell differentiation	ABL1|ADA|BCL2|BRAF|CSF1R|CTNNB1|EP300|MTOR|IL2|ITGA4|ITGB1|JUN|KIT|NTRK1|PPARG|PTPRC|STAT3|TP53|VEGFA
-14.5034	GO:0010518-positive regulation of phospholipase activity	AGTR1|EDNRA|EGFR|ESR1|FGF2|FGFR1|FLT1|HRAS|KIT|PDGFRA|PDGFRB
-14.4877	GO:0030879-mammary gland development	AKT1|AKT2|AR|CCND1|CSF1R|ESR1|FGF2|NR3C1|JAK2|MAPK1|SRC|VDR|VEGFA|XDH
-14.4843	GO:0046545-development of primary female sexual characteristics	BCL2|BCL2L1|CASP3|ESR1|HSPA5|KDR|KIT|MMP2|MMP14|PDGFRA|SRC|VEGFA|SIRT1
-14.4624	GO:2000116-regulation of cysteine-type endopeptidase activity	AKT1|CASP1|CASP8|CTSD|F2R|F3|JAK2|MMP9|PPARG|PTGS2|RAF1|RPS6KA3|SRC|TNF|VEGFA|XDH|SIRT1
-14.399	GO:0052548-regulation of endopeptidase activity	AKT1|APP|CASP1|CASP8|CTSD|F2R|F3|HDAC1|JAK2|MMP9|SERPINE1|PPARG|PTGS2|RAF1|RPS6KA3|SRC|STAT3|TNF|VEGFA|XDH|SIRT1
-14.3447	GO:0002573-myeloid leukocyte differentiation	PARP1|APP|CASP8|MAPK14|CSF1R|CTNNB1|JUN|KIT|MMP9|PPARG|SRC|TNF|VEGFA|SIRT1
-14.3407	GO:0042063-gliogenesis	ABL1|AKT1|AKT2|APP|CSF1R|CTNNB1|FGF2|MTOR|HDAC1|MMP14|MAPK1|MAPK3|MAP2K1|PTPN11|STAT3|TNF|TP53
-14.3151	GO:0048545-response to steroid hormone	PARP1|AR|CCND1|BCL2|CASP3|ACE|ESR1|NR3C1|HSPA8|IGF1R|JAK2|PIK3CA|PPARA|PPARD|PTGS2|SRC|TNF|NR1H3
-14.2941	GO:0010863-positive regulation of phospholipase C activity	EDNRA|EGFR|ESR1|FGF2|FGFR1|FLT1|HRAS|KIT|PDGFRA|PDGFRB
-14.2807	GO:0071375-cellular response to peptide hormone stimulus	PARP1|AGTR1|AKT1|AKT2|CA2|CDK4|EDNRA|IGF1R|INSR|ITGB3|JAK2|PIK3CA|PPARG|PRKCD|SRC|STAT1|STAT3
-14.1853	GO:0018209-peptidyl-serine modification	AKT1|AKT2|BCL2|CHUK|MAPK14|MTOR|IKBKB|PRKCA|PRKCB|PRKCD|PRKCE|PRKCH|MAPK1|MAPK8|RPS6KA3|SRC
-14.1742	GO:0034762-regulation of transmembrane transport	ABL1|AKT1|AKT2|APP|BCL2|BRAF|CA2|MAPK14|ACE|EDNRA|F2|F2R|G6PD|INSR|ITGB1|ITGB3|MMP9|ABCB1|PIK3CG|PRKCB|PRKCE|PTPN11|TERT|TNF
-14.1623	GO:0045936-negative regulation of phosphate metabolic process	ABL1|PARP1|AKT1|CASP3|FABP4|HMGCR|IGFBP3|IKBKB|IL2|JUN|LGALS3|PIK3CB|PPARA|PPARG|PRKCD|PTPRC|STAT3|TNF|TP53|XDH|SIRT1
-14.143	GO:0010563-negative regulation of phosphorus metabolic process	ABL1|PARP1|AKT1|CASP3|FABP4|HMGCR|IGFBP3|IKBKB|IL2|JUN|LGALS3|PIK3CB|PPARA|PPARG|PRKCD|PTPRC|STAT3|TNF|TP53|XDH|SIRT1
-14.1147	GO:0090287-regulation of cellular response to growth factor stimulus	ABL1|CREBBP|CTNNB1|EP300|FGF1|FGF2|FGFR1|HDAC1|HSPA5|ITGA5|ITGB3|KDR|PIK3CB|PPARA|PPARG|PRKCB|TP53|XDH|SIRT1
-14.0852	GO:0051223-regulation of protein transport	ACHE|AKT2|ALOX5|MAPK14|F2R|HMGCR|HRAS|HSPA8|HSP90AA1|ITGB2|JAK2|NOS2|PPARD|PPARG|PRKCD|PRKCE|MAPK8|PTGS2|PTPN11|SRC|TNF|NR1H3
-13.9711	GO:0090398-cellular senescence	ABL1|MAPK14|HRAS|IGF1R|MIF|PRKCD|MAPK8|MAPK10|MAP2K1|TP53|SIRT1
-13.931	GO:1904035-regulation of epithelial cell apoptotic process	ABL1|BCL2|BRAF|ESR1|ICAM1|IGF1R|ITGA4|JAK2|KDR|SERPINE1|PPARA|TERT|TNF
-13.8881	GO:0090303-positive regulation of wound healing	F2|F2R|F3|F7|MTOR|HRAS|ITGB1|SERPINE1|PLAU|PLG|PRKCE
-13.807	GO:0010817-regulation of hormone levels	ADORA1|AGTR1|ALOX5|CTSB|CYP3A4|CYP26A1|ACE|EDNRB|ESR1|NR3C1|IGF1R|JAK2|NOS2|PDGFRA|PPARD|PPARG|PRKCE|PTPN11|RAF1|REN|TNF|TTR
-13.8067	GO:0050994-regulation of lipid catabolic process	ADORA1|AKT1|AKT2|ALK|CDK4|LDLR|PIK3CG|PPARA|PRKCD|PRKCE|TNF
-13.802	GO:0046649-lymphocyte activation	ABL1|ADA|BCL2|BRAF|CASP8|CTNNB1|EP300|MTOR|HPRT1|ICAM1|IL2|ITGA4|ITGB1|KIT|NTRK1|PIK3CG|PRKCB|PRKCD|PTPRC|STAT3|TP53
-13.7638	GO:1903522-regulation of blood circulation	ABL1|ADA|ADORA1|ADORA3|AGTR1|ACE|EDNRA|EDNRB|F2R|HSP90AA1|IL2|JAK2|MDM2|MMP2|PIK3CG|PTGS2|TNF
-13.7324	GO:1901215-negative regulation of neuron death	AKT1|CCND1|BCL2|BCL2L1|BRAF|CTNNB1|F2R|HRAS|JAK2|JUN|KDR|NTRK1|PIK3CA|PPARA|TERT|SIRT1
-13.7259	GO:0048145-regulation of fibroblast proliferation	ABL1|CDK4|CTNNB1|EGFR|ESR1|HRAS|ITGB3|JUN|MIF|PDGFRA|PDGFRB|TP53
-13.7032	GO:0031349-positive regulation of defense response	AGTR1|APP|CASP1|CREBBP|ACE|EP300|FABP4|HSP90AA1|IKBKB|IL2|JAK2|LDLR|SERPINE1|PIK3CG|MAPK3|PTGS2|SRC|TNF
-13.6787	GO:0030324-lung development	ADA|CTNNB1|ACE|EP300|FGF1|FGF2|FLT4|KDR|MMP14|PDGFRA|PDGFRB|MAPK1|MAPK3|MAP2K1|VEGFA
-13.6748	GO:0046660-female sex differentiation	BCL2|BCL2L1|CASP3|ESR1|HSPA5|KDR|KIT|MMP2|MMP14|PDGFRA|SRC|VEGFA|SIRT1
-13.5868	GO:0043086-negative regulation of catalytic activity	ABL1|AKT1|APP|CASP3|CTSB|EDNRB|FABP4|HMGCR|HRAS|IKBKB|LGALS3|LIMK1|MMP9|SERPINE1|PIK3CB|PPARG|PRKCD|PTGS2|PTPRC|RAF1|RPS6KA3|SRC|TNF|TP53|VEGFA|SIRT1
-13.5615	GO:0031329-regulation of cellular catabolic process	ABL1|AKT1|AKT2|APP|BCL2|CASP3|MAPK14|EP300|MTOR|INSR|KDR|LDLR|MDM2|MET|PIK3CA|PIK3CB|PIK3CG|PPARA|PRKCA|PRKCD|MAPK3|MAPK8|STAT3|TNF|TP53|SIRT1
-13.556	GO:0001890-placenta development	ADA|PARP1|AKT1|CASP8|MAPK14|CTSB|EGFR|PLG|PPARD|PPARG|MAPK1|MAP2K1|PTGS2|VDR
-13.556	GO:2000377-regulation of reactive oxygen species metabolic process	AGTR1|ALOX5|BCL2|MAPK14|F2|G6PD|ITGB2|MMP3|PDGFRB|PPARA|PRKCD|TNF|TP53|XDH
-13.5379	GO:0030323-respiratory tube development	ADA|CTNNB1|ACE|EP300|FGF1|FGF2|FLT4|KDR|MMP14|PDGFRA|PDGFRB|MAPK1|MAPK3|MAP2K1|VEGFA
-13.5379	GO:1905952-regulation of lipid localization	AGTR1|AKT1|AKT2|ITGAV|ITGB3|MIF|PPARA|PPARD|PPARG|PRKCD|PTPN11|REN|TNF|NR1H3|SIRT1
-13.5346	GO:0050890-cognition	ABL1|ADORA1|APP|BRAF|CASP3|EGFR|EP300|HMGCR|INSR|ITGA5|ITGB1|KIT|LDLR|NTRK1|MAPK1|PTGS2|SRC|TNF
-13.5346	GO:0060562-epithelial tube morphogenesis	ABL1|AR|BCL2|CASP3|CSF1R|CTNNB1|EDNRA|ESR1|FGF1|FGF2|NR3C1|CXCR2|KDR|MET|MMP14|SRC|VDR|VEGFA
-13.3645	GO:0051098-regulation of binding	ABL1|PARP1|AKT1|APP|CTNNB1|ACE|EP300|ITGA4|JAK2|JUN|MET|MMP9|PPARA|PPARG|PRKCD|MAPK3|MAPK8|SRC|TERT
-13.316	GO:2001236-regulation of extrinsic apoptotic signaling pathway	AKT1|AR|BCL2|BCL2L1|FGFR1|ICAM1|ITGAV|LGALS3|SERPINE1|PTPRC|RAF1|SRC|TERT|TNF
-13.2737	GO:0030193-regulation of blood coagulation	F2|F2R|F3|F7|F11|KLKB1|SERPINE1|PDGFRA|PLAU|PLG|PRKCD
-13.2606	GO:1903037-regulation of leukocyte cell-cell adhesion	ABL1|ADA|AKT1|ALOX5|CASP3|ELANE|IL2|ITGA4|ITGB2|JAK2|LGALS3|PNP|PIK3CA|PPARA|PTPN11|PTPRC|SELP|SRC|TNF
-13.136	GO:0060324-face development	BRAF|EDNRA|EP300|MMP2|PDGFRA|MAPK1|MAPK3|MAP2K1|PTPN11|RAF1
-13.1323	GO:1900046-regulation of hemostasis	F2|F2R|F3|F7|F11|KLKB1|SERPINE1|PDGFRA|PLAU|PLG|PRKCD
-13.128	GO:0051046-regulation of secretion	ACHE|ADA|ADORA1|ADORA3|AGTR1|ALOX5|BRAF|ACE|EDNRB|F2R|HMGCR|ITGB2|JAK2|MIF|NOS2|PPARD|PPARG|PRKCB|PRKCE|PTPN11|REN|TNF|NR1H3
-13.1123	GO:0044089-positive regulation of cellular component biogenesis	ABL1|BRAF|ESR1|MTOR|HRAS|HSP90AA1|KDR|KIT|LGALS3|LIMK1|MET|MMP1|MMP3|NTRK1|PIK3CA|PRKCA|PRKCE|SRC|TNF|TP53|VEGFA
-13.031	GO:2001237-negative regulation of extrinsic apoptotic signaling pathway	AKT1|AR|BCL2|BCL2L1|ICAM1|ITGAV|LGALS3|SERPINE1|RAF1|SRC|TERT|TNF
-12.9952	GO:0061045-negative regulation of wound healing	ALOX5|F2|F11|FGF2|KLKB1|SERPINE1|PDGFRA|PLAU|PLG|PRKCD|TNF
-12.9952	GO:2000628-regulation of miRNA metabolic process	FGF2|NR3C1|HRAS|JUN|PPARA|PPARD|PPARG|STAT3|TERT|TNF|TP53
-12.9844	GO:0051129-negative regulation of cellular component organization	PARP1|AKT1|AR|BCL2L1|ACE|EP300|HSPA5|HSPA8|IKBKB|ITGAV|ITGB3|LDLR|LGALS3|MET|MMP14|PIK3CA|PPARG|PRKCD|RAF1|SRC|TNF|TP53|VEGFA|NR1H3
-12.9561	GO:0048146-positive regulation of fibroblast proliferation	ABL1|CDK4|EGFR|ESR1|HRAS|ITGB3|JUN|MIF|PDGFRA|PDGFRB
-12.9281	GO:0050818-regulation of coagulation	F2|F2R|F3|F7|F11|KLKB1|SERPINE1|PDGFRA|PLAU|PLG|PRKCD
-12.9116	GO:1901654-response to ketone	PARP1|AKT1|AR|CCND1|BCL2L1|CDK4|ACE|F7|NR3C1|IGF1R|JAK2|PIK3CA|PRKCE|SRC|NR1H3
-12.8804	GO:0060541-respiratory system development	ADA|CTNNB1|ACE|EP300|FGF1|FGF2|FLT4|KDR|MMP14|PDGFRA|PDGFRB|MAPK1|MAPK3|MAP2K1|VEGFA
-12.8652	GO:0046661-male sex differentiation	AR|CCND1|BCL2|BCL2L1|CTNNB1|ACE|ESR1|INSR|KIT|MMP14|NTRK1|PDGFRA|PDGFRB|REN
-12.8494	GO:0034612-response to tumor necrosis factor	AKT1|CASP3|CASP8|CHUK|MAPK14|FABP4|IKBKB|JAK2|MAPK1|MAPK3|PTGS2|STAT1|TNF|TP53|SIRT1
-12.8352	GO:0001655-urogenital system development	AGTR1|AR|BCL2|CTNNB1|CYP26A1|ACE|EDNRA|EDNRB|ESR1|FGF1|FGF2|CXCR2|MMP2|PDGFRA|PDGFRB|REN|STAT1|VEGFA
-12.7969	GO:0010827-regulation of glucose transmembrane transport	AKT1|AKT2|BRAF|MAPK14|ACE|EDNRA|INSR|PRKCB|PTPN11|TERT|TNF
-12.7696	GO:0048598-embryonic morphogenesis	ABL1|CASP3|CREBBP|CTNNB1|EDNRA|FGF2|FLT1|HDAC1|ITGA4|ITGA5|ITGAV|ITGB1|ITGB2|ITGB3|MMP2|MMP9|MMP14|PDGFRA|MAPK1|MAPK3|MAP2K1|TP53
-12.7657	GO:0031400-negative regulation of protein modification process	ABL1|AKT1|CASP3|CTNNB1|FABP4|G6PD|HMGCR|IGFBP3|IKBKB|IL2|JUN|LGALS3|LIMK1|PIK3CB|PPARG|PRKCD|PRKCE|PTPRC|TNF|XDH|SIRT1
-12.7607	GO:0043269-regulation of ion transport	ABL1|ADORA1|ADORA3|AKT1|APP|BCL2|CA2|CTNNB1|ACE|EDNRA|F2|F2R|G6PD|ITGB1|ITGB3|LGALS3|MIF|MMP9|PDGFRB|ABCB1|PIK3CG|PRKCE|PTGS2|TNF
-12.6878	GO:1905475-regulation of protein localization to membrane	AKT1|AKT2|AR|BCL2L1|EGFR|HRAS|ITGB1|ITGB2|LGALS3|MMP14|PRKCE|PRKCH|MAPK8|TNF
-12.6762	GO:0048754-branching morphogenesis of an epithelial tube	AR|BCL2|CTNNB1|EDNRA|ESR1|FGF1|FGF2|KDR|MET|MMP14|SRC|VDR|VEGFA
-12.6681	GO:0040007-growth	ABL1|APP|AR|BCL2|CTNNB1|EDNRA|EP300|ESR1|FGF1|MTOR|HSP90AA1|ITGA4|ITGB1|LIMK1|PDGFRB|PLG|PTPN11|SRC|TP53
-12.6681	GO:0048589-developmental growth	ABL1|APP|AR|BCL2|CTNNB1|EDNRA|EP300|ESR1|FGF1|MTOR|HSP90AA1|ITGA4|ITGB1|LIMK1|PDGFRB|PLG|PTPN11|SRC|TP53
-12.6628	GO:0070141-response to UV-A	AKT1|CCND1|EGFR|MMP1|MMP2|MMP3|MMP9
-12.6184	GO:0007565-female pregnancy	PARP1|AKT1|AR|BCL2|CTSB|ACE|ESR1|ITGA5|ITGB3|MMP2|MMP9|PPARD|PTGS2|VDR
-12.5943	GO:0032147-activation of protein kinase activity	ABL1|EGFR|FGF1|MTOR|INSR|ITGB3|JAK2|PIK3CA|PRKCD|MAP2K1|SRC|VEGFA|TNFRSF10A
-12.568	GO:0033138-positive regulation of peptidyl-serine phosphorylation	AKT1|APP|BCL2|BRAF|EGFR|HSP90AA1|MIF|PIK3CA|PTGS2|RAF1|TNF|VEGFA
-12.5589	GO:0010720-positive regulation of cell development	ABL1|BCL2|BRAF|CTNNB1|ACE|FGF2|MTOR|HDAC1|ITGB1|ITGB3|KIT|LIMK1|MPL|PRKCH|MAP2K1|TNF|VEGFA
-12.4933	GO:0002429-immune response-activating cell surface receptor signaling pathway	ABL1|ADA|BCL2|BRAF|CREBBP|EP300|HRAS|IKBKB|LIMK1|PIK3CA|PRKCB|PRKCD|PRKCE|MAPK1|PTPRC|SRC
-12.4933	GO:0002757-immune response-activating signal transduction	ABL1|ADA|BCL2|BRAF|CREBBP|EP300|HRAS|IKBKB|LIMK1|PIK3CA|PRKCB|PRKCD|PRKCE|MAPK1|PTPRC|SRC
-12.4501	GO:0098609-cell-cell adhesion	ABL1|BCL2|CTNNB1|EGFR|ICAM1|ITGA2B|ITGA4|ITGA5|ITGAV|ITGB1|ITGB2|ITGB3|KIT|MPL|PDGFRA|PIK3CB|PIK3CG|PTPRC|SELP|SRC|TNF
-12.4342	GO:0008584-male gonad development	AR|CCND1|BCL2|BCL2L1|ACE|ESR1|INSR|KIT|MMP14|NTRK1|PDGFRA|PDGFRB|REN
-12.4052	GO:0030855-epithelial cell differentiation	ABL1|AKT1|AKT2|AR|CASP3|CTNNB1|CTSB|EDNRA|EDNRB|ESR1|FGF2|HDAC1|ICAM1|JUN|KDR|LGALS3|MET|NTRK1|PPARG|MAP2K1|SRC|VEGFA
-12.3949	GO:0046546-development of primary male sexual characteristics	AR|CCND1|BCL2|BCL2L1|ACE|ESR1|INSR|KIT|MMP14|NTRK1|PDGFRA|PDGFRB|REN
-12.3949	GO:0050921-positive regulation of chemotaxis	CSF1R|F3|F7|FGF2|FGFR1|CXCR2|KDR|MET|SERPINE1|PDGFRB|MAPK1|MAPK3|VEGFA
-12.3949	GO:0070661-leukocyte proliferation	ABL1|ADA|BCL2|BCL2L1|CSF1R|ACE|HPRT1|IL2|KIT|PIK3CG|PRKCD|PTPRC|TP53
-12.3817	GO:0046686-response to cadmium ion	AKT1|CHUK|EGFR|JUN|KIT|MMP9|MAPK1|MAPK3|MAPK8|TERT
-12.3747	GO:0010810-regulation of cell-substrate adhesion	ABL1|BCL2|BRAF|ITGA5|ITGB3|JAK2|KDR|MMP14|SERPINE1|PIK3CB|PLAU|PLG|PRKCE|SRC|VEGFA
-12.3175	GO:0070663-regulation of leukocyte proliferation	ADA|BCL2|BCL2L1|CASP3|CSF1R|CTNNB1|IL2|JAK2|KIT|LGALS3|MIF|MPL|PNP|MAPK1|MAPK3|PTPRC
-12.3057	GO:1902893-regulation of miRNA transcription	FGF2|NR3C1|JUN|PPARA|PPARD|PPARG|STAT3|TERT|TNF|TP53
-12.2928	GO:0003018-vascular process in circulatory system	ABL1|ADORA1|AGTR1|ACE|EDNRA|EDNRB|F2R|CXCR2|INSR|MMP2|ABCB1|PPARD|PTGS2|SRC|TNF|VEGFA
-12.284	GO:0010001-glial cell differentiation	ABL1|AKT1|AKT2|APP|CTNNB1|FGF2|MTOR|HDAC1|MAPK1|MAPK3|MAP2K1|PTPN11|STAT3|TNF
-12.284	GO:0048863-stem cell differentiation	BCL2|MAPK14|CTNNB1|ACE|EDNRA|EDNRB|ESR1|FGF2|ITGB1|KIT|MAPK1|MAPK3|PTPRC|TP53
-12.284	GO:0050728-negative regulation of inflammatory response	ADA|ADORA1|ALOX5|MAPK14|ELANE|IL2|LDLR|PPARA|PPARD|PPARG|PRKCD|PTPRC|SRC|NR1H3
-12.2362	GO:0071482-cellular response to light stimulus	PARP1|AKT2|CREBBP|EP300|MMP1|MMP2|MMP3|MMP9|PRKCD|PTGS2|TP53|SIRT1
-12.2195	GO:0006109-regulation of carbohydrate metabolic process	AKT1|AKT2|APP|EP300|MTOR|NR3C1|IGFBP3|INSR|PPARA|PRKCE|SRC|STAT3|TP53|SIRT1
-12.2193	GO:0007611-learning or memory	ABL1|APP|BRAF|CASP3|EGFR|EP300|HMGCR|INSR|ITGA5|ITGB1|KIT|LDLR|NTRK1|MAPK1|PTGS2|SRC
-12.2064	GO:0071241-cellular response to inorganic substance	PARP1|AKT1|APP|BRAF|CHUK|EGFR|FABP4|HSPA5|JUN|MMP3|MMP9|MAPK1|MAPK3|MAPK8|PTGS2
-12.1708	GO:1903039-positive regulation of leukocyte cell-cell adhesion	ABL1|ADA|AKT1|ALOX5|ELANE|IL2|ITGA4|ITGB2|JAK2|PNP|PIK3CA|PTPN11|PTPRC|SELP|SRC|TNF
-12.0814	GO:0034644-cellular response to UV	PARP1|CREBBP|EP300|MMP1|MMP2|MMP3|MMP9|PRKCD|PTGS2|TP53|SIRT1
-12.0615	GO:0008217-regulation of blood pressure	ADORA1|AGTR1|AR|ACE|EDNRA|EDNRB|F2R|NOS2|PPARA|PPARG|PTGS1|PTGS2|REN|TNF
-12.0535	GO:0009895-negative regulation of catabolic process	ADORA1|AKT1|ALK|BCL2|MAPK14|EGFR|MTOR|HMGCR|MDM4|MET|NOS2|PIK3CA|PIK3CG|PPARA|STAT3|TNF|TP53
-12.0504	GO:0035987-endodermal cell differentiation	CTNNB1|ITGA4|ITGA5|ITGAV|ITGB2|MMP2|MMP9|MMP14|MAP2K1
-12.0266	GO:1903035-negative regulation of response to wounding	ALOX5|F2|F11|FGF2|KLKB1|SERPINE1|PDGFRA|PLAU|PLG|PRKCD|TNF
-12.0153	GO:1905953-negative regulation of lipid localization	AKT1|AKT2|ITGAV|ITGB3|PPARA|PPARD|PPARG|PTPN11|TNF|NR1H3
-11.9893	GO:0006909-phagocytosis	ABL1|ADORA1|ELANE|ITGAV|ITGB1|ITGB2|ITGB3|LDLR|LIMK1|MET|PIK3CA|PRKCD|PRKCE|SRC|NR1H3
-11.9819	GO:0010675-regulation of cellular carbohydrate metabolic process	AKT1|AKT2|EP300|MTOR|NR3C1|IGFBP3|INSR|PPARA|PRKCE|SRC|STAT3|TP53|SIRT1
-11.9819	GO:0032368-regulation of lipid transport	AGTR1|AKT1|AKT2|ITGAV|ITGB3|MIF|PPARA|PPARG|PRKCD|PTPN11|REN|NR1H3|SIRT1
-11.969	GO:0032355-response to estradiol	CCND1|CASP3|CASP8|CTNNB1|EGFR|ESR1|F7|IGF1R|MMP2|PDGFRB|PTGS2|STAT3
-11.9689	GO:0031589-cell-substrate adhesion	ABL1|BCL2|BRAF|CTNNB1|ITGA2B|ITGA4|ITGA5|ITGAV|ITGB1|ITGB2|ITGB3|PPARD|PRKCE|SRC
-11.9689	GO:0044703-multi-organism reproductive process	PARP1|AKT1|AR|BCL2|CTSB|ACE|ESR1|ITGA5|ITGB3|MMP2|MMP9|PPARD|PTGS2|VDR
-11.9627	GO:0034764-positive regulation of transmembrane transport	ABL1|AKT1|AKT2|BRAF|CA2|MAPK14|EDNRA|F2|F2R|G6PD|INSR|ITGB1|ABCB1|PTPN11|TERT
-11.9332	GO:0050804-modulation of chemical synaptic transmission	ABL1|ACHE|ADORA1|APP|BRAF|CA2|ACE|DNM1|HRAS|ITGB1|JAK2|KIT|NTRK1|PRKCB|PRKCE|MAPK1|PTGS2|SRC|TNF
-11.9163	GO:0099177-regulation of trans-synaptic signaling	ABL1|ACHE|ADORA1|APP|BRAF|CA2|ACE|DNM1|HRAS|ITGB1|JAK2|KIT|NTRK1|PRKCB|PRKCE|MAPK1|PTGS2|SRC|TNF
-11.9075	GO:0002253-activation of immune response	ABL1|ADA|BCL2|BRAF|CREBBP|EP300|HRAS|HSP90AA1|IKBKB|LIMK1|PIK3CA|PRKCB|PRKCD|PRKCE|MAPK1|PTPRC|SRC
-11.8779	GO:0001667-ameboidal-type cell migration	ABL1|AKT1|EDNRA|EDNRB|EPHB4|FGF2|ITGA4|ITGB1|KDR|KIT|PIK3CA|PPARD|PTPN11|VEGFA
-11.8779	GO:0071248-cellular response to metal ion	PARP1|AKT1|APP|BRAF|CHUK|EGFR|FABP4|HSPA5|JUN|MMP9|MAPK1|MAPK3|MAPK8|PTGS2
-11.8626	GO:0022617-extracellular matrix disassembly	ELANE|MMP1|MMP2|MMP3|MMP7|MMP9|MMP10|MMP14|PLG
-11.7002	GO:0044706-multi-multicellular organism process	PARP1|AKT1|AR|BCL2|CTSB|ACE|ESR1|ITGA5|ITGB3|MMP2|MMP9|PPARD|PTGS2|VDR
-11.6333	GO:0061138-morphogenesis of a branching epithelium	AR|BCL2|CTNNB1|EDNRA|ESR1|FGF1|FGF2|KDR|MET|MMP14|SRC|VDR|VEGFA
-11.6225	GO:0009792-embryo development ending in birth or egg hatching	ABL1|ADA|AKT1|AR|BCL2L1|CASP3|CASP8|CTNNB1|ACE|EDNRA|EGFR|EP300|FGF2|FGFR1|ITGB1|MMP14|PDGFRA|PLG|MAPK1|MAP2K1|TP53|VEGFA
-11.5975	GO:0035924-cellular response to vascular endothelial growth factor stimulus	AKT1|MAPK14|FLT1|FLT4|KDR|PDGFRA|PDGFRB|PIK3CA|VEGFA
-11.5785	GO:0097305-response to alcohol	PARP1|AKT1|CCND1|BCL2L1|CASP8|CDK4|CTNNB1|ACE|F7|G6PD|IGF1R|IL2|PPARA|PRKCE|TNF
-11.5736	GO:0051054-positive regulation of DNA metabolic process	PARP1|AKT1|CTNNB1|EGFR|FGF2|HSP90AA1|IGF1R|IL2|PDGFRB|PRKCD|MAPK1|MAPK3|PTPRC|SRC|TNF|SIRT1
-11.5664	GO:0070665-positive regulation of leukocyte proliferation	ADA|BCL2|BCL2L1|CSF1R|IL2|JAK2|KIT|MIF|MPL|PNP|MAPK1|MAPK3|PTPRC
-11.5617	GO:0010631-epithelial cell migration	ABL1|AKT1|EPHB4|FGF2|ITGB1|KDR|KIT|PIK3CA|PPARD|PTPN11|VEGFA
-11.5588	GO:0002694-regulation of leukocyte activation	ABL1|ADA|AKT1|BCL2|BRAF|CASP3|CTNNB1|IL2|ITGB2|JAK2|LDLR|LGALS3|MIF|MMP14|MPL|PNP|PIK3CA|PTPN11|PTPRC|SRC|TNF|NR1H3
-11.5292	GO:0031668-cellular response to extracellular stimulus	BCL2|COMT|MTOR|HSPA5|HSPA8|IGF1R|ITGA4|PPARA|MAPK1|MAPK3|MAPK8|PTPRC|TP53|VDR|SIRT1
-11.5131	GO:0038093-Fc receptor signaling pathway	ABL1|IKBKB|KIT|LIMK1|PRKCD|PRKCE|MAPK8|MAPK10|SRC
-11.5002	GO:0060326-cell chemotaxis	AGTR1|ALOX5|EDNRB|FLT1|CXCR2|ITGB2|KIT|LGALS3|MMP2|PDGFRA|PDGFRB|PIK3CG|PRKCD|VEGFA
-11.4755	GO:0001101-response to acid chemical	BCL2L1|CASP3|EGFR|F7|MTOR|IGF1R|MMP2|NTRK1|PDGFRA|PIK3CA|TNF|VEGFA
-11.4647	GO:0002244-hematopoietic progenitor cell differentiation	BCL2|BRAF|CSF1R|ACE|FLT1|FLT4|KDR|KIT|PDGFRA|PTPRC|TP53
-11.4647	GO:1905477-positive regulation of protein localization to membrane	AKT1|AKT2|EGFR|HRAS|ITGB1|ITGB2|LGALS3|PRKCE|PRKCH|MAPK8|TNF
-11.4647	GO:2001243-negative regulation of intrinsic apoptotic signaling pathway	AKT1|BCL2|BCL2L1|HDAC1|MDM2|MIF|MMP9|PIK3CB|PTGS2|SRC|SIRT1
-11.4366	GO:0043467-regulation of generation of precursor metabolites and energy	AKT1|AKT2|APP|EP300|MTOR|INSR|NOS2|PIK3CA|PPARA|STAT3|TNF|TP53
-11.4263	GO:0051051-negative regulation of transport	ADA|ADORA1|AKT1|AKT2|BCL2|BRAF|ACE|F2R|HMGCR|ITGAV|ITGB3|LGALS3|MMP9|PRKCB|PRKCE|PTGS2|PTPN11|TNF|NR1H3
-11.4225	GO:0007162-negative regulation of cell adhesion	ABL1|AKT1|CASP3|IL2|JAK2|LGALS3|MMP2|MMP14|SERPINE1|PLG|PPARA|PRKCD|PTPN11|PTPRC|SRC|VEGFA
-11.417	GO:0090132-epithelium migration	ABL1|AKT1|EPHB4|FGF2|ITGB1|KDR|KIT|PIK3CA|PPARD|PTPN11|VEGFA
-11.4028	GO:2001242-regulation of intrinsic apoptotic signaling pathway	PARP1|AKT1|BCL2|BCL2L1|HDAC1|MDM2|MIF|MMP9|PIK3CB|PTGS2|SRC|TP53|SIRT1
-11.3891	GO:0032868-response to insulin	PARP1|AKT1|AKT2|CDK4|MAPK14|MTOR|IGF1R|INSR|PIK3CA|PPARA|PPARG|SRC|STAT1|SIRT1
-11.364	GO:0001558-regulation of cell growth	ABL1|AGTR1|AKT1|BCL2|EGFR|F2|MTOR|G6PD|IGFBP3|IL2|LIMK1|MMP14|PPARA|PPARD|RPS6KA3|TP53|VEGFA|SIRT1
-11.3365	GO:0019221-cytokine-mediated signaling pathway	AKT1|CHUK|CSF1R|F3|IKBKB|CXCR2|JAK2|KIT|MPL|MAPK3|PTPN11|SRC|STAT1|STAT3|TNF|TP53|SIRT1
-11.3071	GO:0001763-morphogenesis of a branching structure	AR|BCL2|CTNNB1|EDNRA|ESR1|FGF1|FGF2|KDR|MET|MMP14|SRC|VDR|VEGFA
-11.2247	GO:0045862-positive regulation of proteolysis	AKT1|APP|CASP1|CASP8|CTSD|F2R|F3|JAK2|KLKB1|MDM2|MMP14|PPARG|SRC|STAT3|TNF|XDH|SIRT1
-11.1936	GO:0001541-ovarian follicle development	BCL2|BCL2L1|ESR1|KDR|KIT|MMP2|MMP14|SRC|VEGFA
-11.1936	GO:0001706-endoderm formation	CTNNB1|ITGA4|ITGA5|ITGAV|ITGB2|MMP2|MMP9|MMP14|MAP2K1
-11.141	GO:0090130-tissue migration	ABL1|AKT1|EPHB4|FGF2|ITGB1|KDR|KIT|PIK3CA|PPARD|PTPN11|VEGFA
-11.1353	GO:0007492-endoderm development	CTNNB1|HDAC1|ITGA4|ITGA5|ITGAV|ITGB2|MMP2|MMP9|MMP14|MAP2K1
-11.1317	GO:0022409-positive regulation of cell-cell adhesion	ABL1|ADA|AKT1|ALOX5|ELANE|IL2|ITGA4|ITGB2|JAK2|PNP|PIK3CA|PTPN11|PTPRC|SELP|SRC|TNF
-11.1178	GO:1904645-response to amyloid-beta	PARP1|APP|ICAM1|IGF1R|ITGA4|MMP2|MMP3|MMP9|TNF
-11.1038	GO:0031348-negative regulation of defense response	ADA|ADORA1|PARP1|ALOX5|MAPK14|ELANE|IL2|LDLR|PPARA|PPARD|PPARG|PRKCD|PTPRC|SRC|NR1H3
-11.1011	GO:1903530-regulation of secretion by cell	ACHE|ADORA1|ADORA3|AGTR1|ALOX5|BRAF|F2R|HMGCR|ITGB2|JAK2|MIF|NOS2|PPARD|PPARG|PRKCB|PRKCE|PTPN11|REN|TNF|NR1H3
-11.1001	GO:0010212-response to ionizing radiation	PARP1|CCND1|BCL2|BCL2L1|CASP3|MAPK14|HRAS|HSPA5|MDM2|PTPRC|TP53|SIRT1
-11.1001	GO:0033135-regulation of peptidyl-serine phosphorylation	AKT1|APP|BCL2|BRAF|EGFR|HSP90AA1|MIF|PIK3CA|PTGS2|RAF1|TNF|VEGFA
-11.0908	GO:0046890-regulation of lipid biosynthetic process	AKT1|CDK4|FGF1|MTOR|NR3C1|IGF1R|LDLR|PPARA|PRKCD|PTGS2|TNF|NR1H3|SIRT1
-11.0792	GO:0048015-phosphatidylinositol-mediated signaling	AKT1|CSF1R|FGFR1|IGF1R|PDGFRA|PDGFRB|PIK3CA|PIK3CB|PIK3CG|PPARD
-11.0527	GO:0044409-entry into host	AGTR1|CTSB|EGFR|ICAM1|INSR|ITGA5|ITGAV|ITGB1|ITGB3|LDLR|SRC
-11.0436	GO:2000630-positive regulation of miRNA metabolic process	FGF2|NR3C1|HRAS|JUN|PPARG|STAT3|TERT|TNF|TP53
-11.0135	GO:0030098-lymphocyte differentiation	ABL1|ADA|BCL2|BRAF|CTNNB1|EP300|MTOR|IL2|ITGA4|ITGB1|KIT|NTRK1|PTPRC|STAT3|TP53
-10.9848	GO:0010638-positive regulation of organelle organization	ABL1|AKT2|BRAF|CTNNB1|MTOR|HRAS|INSR|KDR|LIMK1|MET|MMP9|PDGFRB|PRKCE|MAPK1|MAPK3|MAPK8|SRC|TNF|TP53
-10.9809	GO:0010888-negative regulation of lipid storage	ITGAV|ITGB3|PPARA|PPARD|PPARG|TNF|NR1H3
-10.9759	GO:0071276-cellular response to cadmium ion	AKT1|CHUK|EGFR|JUN|MMP9|MAPK1|MAPK3|MAPK8
-10.9689	GO:0051604-protein maturation	PARP1|CASP1|CASP3|CASP8|CREBBP|ACE|EP300|F3|F7|F9|F11|KLKB1|MMP14|PLAU|REN
-10.9324	GO:0048638-regulation of developmental growth	ABL1|AKT1|APP|AR|BCL2|CDK4|MAPK14|FGF2|G6PD|INSR|LIMK1|PIK3CA|PPARA|PPARD|STAT3|VEGFA
-10.8833	GO:0042113-B cell activation	ABL1|ADA|BCL2|CASP8|EP300|ITGA4|ITGB1|KIT|NTRK1|PRKCB|PRKCD|PTPRC|TP53
-10.871	GO:0002252-immune effector process	ABL1|ADA|APP|ACE|ELANE|F2|MTOR|HPRT1|ICAM1|IL2|KIT|LIMK1|PIK3CG|PRKCD|PRKCE|SRC|STAT3|TP53
-10.862	GO:0048017-inositol lipid-mediated signaling	AKT1|CSF1R|FGFR1|IGF1R|PDGFRA|PDGFRB|PIK3CA|PIK3CB|PIK3CG|PPARD
-10.808	GO:0051960-regulation of nervous system development	AKT1|BRAF|CTNNB1|ACE|F2|FGF2|MTOR|HDAC1|ITGB1|KIT|LDLR|LIMK1|NTRK1|PRKCH|MAP2K1|TNF|TP53|VEGFA
-10.7799	GO:0061564-axon development	APP|BCL2|CASP3|CSF1R|EDNRA|EPHB4|HSP90AA1|IGF1R|ITGA4|ITGB1|JAK2|JUN|LIMK1|MMP2|NTRK1|PTPN11|VEGFA
-10.719	GO:0043524-negative regulation of neuron apoptotic process	CCND1|BCL2|BCL2L1|BRAF|F2R|HRAS|JAK2|JUN|KDR|NTRK1|PIK3CA|TERT
-10.719	GO:0050729-positive regulation of inflammatory response	AGTR1|APP|CASP1|ACE|FABP4|IL2|JAK2|LDLR|SERPINE1|PIK3CG|PTGS2|TNF
-10.7064	GO:0014910-regulation of smooth muscle cell migration	BCL2|ACE|IGFBP3|ITGB3|SERPINE1|PDGFRB|PLAU|PPARD|SRC|TERT
-10.7064	GO:1900182-positive regulation of protein localization to nucleus	PARP1|AKT1|MAPK14|F2|HSP90AA1|JAK2|PRKCD|PTGS2|SRC|TERT
-10.6859	GO:0051701-biological process involved in interaction with host	AGTR1|BCL2L1|CTSB|EGFR|ICAM1|INSR|ITGA5|ITGAV|ITGB1|ITGB3|LDLR|SRC
-10.6842	GO:0016485-protein processing	PARP1|CASP1|CASP3|CASP8|ACE|F3|F7|F9|F11|KLKB1|MMP14|PLAU|REN
-10.6772	GO:0038084-vascular endothelial growth factor signaling pathway	FLT1|FLT4|KDR|PDGFRA|PDGFRB|PIK3CA|VEGFA
-10.6761	GO:0001704-formation of primary germ layer	CTNNB1|ITGA4|ITGA5|ITGAV|ITGB1|ITGB2|ITGB3|MMP2|MMP9|MMP14|MAP2K1
-10.6559	GO:0046889-positive regulation of lipid biosynthetic process	AKT1|FGF1|MTOR|IGF1R|LDLR|PPARA|PRKCD|PTGS2|TNF|NR1H3
-10.6382	GO:0050867-positive regulation of cell activation	ABL1|ADA|AKT1|BCL2|IL2|ITGB2|JAK2|MIF|MMP14|MPL|PNP|PDGFRB|PIK3CA|PTPN11|PTPRC|SELP|SRC|TNF
-10.6268	GO:1904036-negative regulation of epithelial cell apoptotic process	ABL1|BCL2|BRAF|ICAM1|IGF1R|KDR|SERPINE1|PPARA|TERT
-10.6245	GO:0001822-kidney development	AGTR1|BCL2|CTNNB1|CYP26A1|ACE|EDNRA|EDNRB|FGF1|FGF2|CXCR2|PDGFRA|PDGFRB|REN|STAT1|VEGFA
-10.6245	GO:0051222-positive regulation of protein transport	ACHE|AKT2|MAPK14|HRAS|HSP90AA1|ITGB2|JAK2|PPARD|PPARG|PRKCD|PRKCE|MAPK8|PTGS2|SRC|TNF
-10.5897	GO:0030574-collagen catabolic process	CTSB|MMP1|MMP2|MMP3|MMP7|MMP9|MMP10|MMP14
-10.5897	GO:0033627-cell adhesion mediated by integrin	ICAM1|ITGA2B|ITGA4|ITGA5|ITGAV|ITGB1|ITGB2|ITGB3
-10.5739	GO:0043393-regulation of protein binding	ABL1|AKT1|APP|ACE|EP300|ITGA4|MMP9|PPARA|PRKCD|MAPK3|MAPK8|SRC|TERT
-10.5533	GO:0031346-positive regulation of cell projection organization	ABL1|ALK|BRAF|EP300|MTOR|HRAS|HSPA5|HSP90AA1|IGF1R|KIT|LIMK1|NTRK1|PIK3CA|MAP2K1|SRC|VEGFA
-10.5467	GO:0007204-positive regulation of cytosolic calcium ion concentration	ABL1|AGTR1|BCL2|EDNRA|EDNRB|ESR1|F2R|IL2|CXCR2|ITGAV|JAK2|PDGFRA|PIK3CG
-10.5186	GO:0071675-regulation of mononuclear cell migration	ABL1|AKT1|APP|CSF1R|ITGA4|ITGB3|LGALS3|SERPINE1|MAPK1|MAPK3|TNF
-10.5079	GO:1901216-positive regulation of neuron death	ABL1|ADORA1|PARP1|CASP3|CASP8|CTNNB1|NR3C1|ITGB2|TNF|TP53
-10.4752	GO:0060627-regulation of vesicle-mediated transport	ABL1|AKT2|BRAF|INSR|ITGAV|ITGB2|ITGB3|LGALS3|SERPINE1|PIK3CB|PRKCB|MAPK1|MAPK3|MAP2K1|PTPRC|SRC|TNF|VEGFA|NR1H3
-10.4419	GO:1904375-regulation of protein localization to cell periphery	AKT1|AR|BCL2L1|EGFR|HRAS|ITGB1|LGALS3|MMP14|PRKCE|PRKCH|TNF
-10.4398	GO:0072001-renal system development	AGTR1|BCL2|CTNNB1|CYP26A1|ACE|EDNRA|EDNRB|FGF1|FGF2|CXCR2|PDGFRA|PDGFRB|REN|STAT1|VEGFA
-10.4122	GO:2000106-regulation of leukocyte apoptotic process	ADA|BCL2|BCL2L1|IL2|CXCR2|LGALS3|MIF|PIK3CB|TP53|SIRT1
-10.4041	GO:0032943-mononuclear cell proliferation	ABL1|ADA|BCL2|BCL2L1|ACE|HPRT1|IL2|PIK3CG|PRKCD|PTPRC|TP53
-10.4019	GO:1903798-regulation of miRNA maturation	EGFR|ESR1|MAP2K1|STAT3|TERT|TNF|TP53
-10.3976	GO:0030856-regulation of epithelial cell differentiation	CCND1|CTNNB1|FGF2|IKBKB|MMP9|SERPINE1|PRKCH|STAT1|TNF|VDR|VEGFA|XDH
-10.3727	GO:0045787-positive regulation of cell cycle	ABL1|AKT1|APP|CCND1|CDK4|EGFR|IGF1R|INSR|MDM2|PDGFRB|PRKCA|PRKCE|PTPN11|SRC|TERT|TNF
-10.3678	GO:0043122-regulation of I-kappaB kinase/NF-kappaB signaling	ABL1|CASP1|CASP8|CHUK|CTNNB1|ESR1|F2R|HDAC1|IKBKB|PRKCB|PRKCE|STAT1|TNF|SIRT1
-10.3667	GO:0031960-response to corticosteroid	PARP1|CCND1|BCL2|CASP3|ACE|NR3C1|IGF1R|JAK2|PIK3CA|PTGS2|SRC|TNF
-10.3294	GO:0009755-hormone-mediated signaling pathway	AR|ESR1|NR3C1|JAK2|PPARA|PPARD|PPARG|PTPN11|REN|SRC|NR1H3
-10.3187	GO:0007229-integrin-mediated signaling pathway	ABL1|ITGA2B|ITGA4|ITGA5|ITGAV|ITGB1|ITGB2|ITGB3|PTPN11|SRC
-10.3003	GO:1904951-positive regulation of establishment of protein localization	ACHE|AKT2|MAPK14|HRAS|HSP90AA1|ITGB2|JAK2|PPARD|PPARG|PRKCD|PRKCE|MAPK8|PTGS2|SRC|TNF
-10.275	GO:0007369-gastrulation	CTNNB1|ITGA4|ITGA5|ITGAV|ITGB1|ITGB2|ITGB3|MMP2|MMP9|MMP14|MAP2K1|TP53
-10.2436	GO:0060964-regulation of miRNA-mediated gene silencing	EGFR|ESR1|PPARG|MAP2K1|STAT3|TERT|TNF|TP53
-10.2337	GO:0045927-positive regulation of growth	AKT1|BCL2|MAPK14|EGFR|F2|FGF2|MTOR|IL2|INSR|LIMK1|MMP14|PPARD|RPS6KA3|VEGFA
-10.2274	GO:0030168-platelet activation	MAPK14|F2|F2R|ITGB3|MPL|PDGFRA|PIK3CA|PIK3CB|PIK3CG|SRC
-10.1625	GO:0030195-negative regulation of blood coagulation	F2|F11|KLKB1|SERPINE1|PDGFRA|PLAU|PLG|PRKCD
-10.1502	GO:0030194-positive regulation of blood coagulation	F2|F2R|F3|F7|SERPINE1|PLAU|PLG
-10.1502	GO:0070920-regulation of production of small RNA involved in gene silencing by RNA	EGFR|ESR1|MAP2K1|STAT3|TERT|TNF|TP53
-10.1502	GO:1900048-positive regulation of hemostasis	F2|F2R|F3|F7|SERPINE1|PLAU|PLG
-10.1386	GO:0019725-cellular homeostasis	ADORA1|APP|BCL2|CA2|ACE|EDNRA|ELANE|F2|ICAM1|IGF1R|NOS2|PIK3CA|PIK3CB|PLG|PRKCB|MAPK1|MAPK3|RAF1|VDR|SIRT1
-10.1355	GO:0043627-response to estrogen	AR|CCND1|EP300|ESR1|F7|HSP90AA1|MMP2|MMP14|PDGFRB
-10.1147	GO:0043009-chordate embryonic development	ABL1|ADA|AKT1|AR|BCL2L1|CASP3|CASP8|CTNNB1|EDNRA|EGFR|EP300|FGFR1|ITGB1|MMP14|PDGFRA|PLG|MAPK1|MAP2K1|TP53|VEGFA
-10.1122	GO:0050767-regulation of neurogenesis	BRAF|CTNNB1|ACE|F2|FGF2|MTOR|HDAC1|ITGB1|KIT|LDLR|LIMK1|PRKCH|MAP2K1|TNF|TP53|VEGFA
-10.0832	GO:1900047-negative regulation of hemostasis	F2|F11|KLKB1|SERPINE1|PDGFRA|PLAU|PLG|PRKCD
-10.0832	GO:1900368-regulation of post-transcriptional gene silencing by RNA	EGFR|ESR1|PPARG|MAP2K1|STAT3|TERT|TNF|TP53
-10.0832	GO:1902895-positive regulation of miRNA transcription	FGF2|NR3C1|JUN|PPARG|STAT3|TERT|TNF|TP53
-10.068	GO:0009267-cellular response to starvation	BCL2|COMT|MTOR|HSPA5|HSPA8|IGF1R|PPARA|MAPK1|MAPK3|MAPK8|TP53|SIRT1
-10.068	GO:0010469-regulation of signaling receptor activity	ADORA1|APP|HDAC1|ITGB1|JAK2|SERPINE1|PLAU|PPARA|PPARG|PRKCD|SRC|TNF
-10.0447	GO:0042326-negative regulation of phosphorylation	ABL1|AKT1|CASP3|FABP4|HMGCR|IGFBP3|IL2|JUN|PIK3CB|PPARA|PPARG|PRKCD|PTPRC|STAT3|XDH|SIRT1
-10.0294	GO:0090066-regulation of anatomical structure size	ABL1|ADORA1|AGTR1|ACE|EDNRA|EDNRB|F2R|MTOR|HSP90AA1|LIMK1|MMP2|PIK3CA|PPARD|PRKCD|PRKCE|PTGS2|TNF|VEGFA
-10.013	GO:0031647-regulation of protein stability	BCL2|CASP3|CREBBP|EP300|HSPA8|HSP90AA1|MDM2|MDM4|PRKCD|MAPK1|SRC|TERT|TP53|VHL|SIRT1
-10.0077	GO:0048771-tissue remodeling	CTNNB1|ACE|EDNRA|F2R|MDM2|MMP2|MMP14|PLG|SRC|VDR
-10.0077	GO:0070997-neuron death	ABL1|AKT2|APP|BCL2|BCL2L1|CASP3|HRAS|HSPA5|NTRK1|TP53
-10.0059	GO:0048538-thymus development	ABL1|BCL2|BRAF|CTNNB1|MAPK1|MAPK3|MAP2K1|RAF1
-10.0059	GO:0060147-regulation of post-transcriptional gene silencing	EGFR|ESR1|PPARG|MAP2K1|STAT3|TERT|TNF|TP53
-10.0019	GO:0001501-skeletal system development	MAPK14|CTNNB1|EDNRA|EP300|FGF2|FGFR1|KIT|MMP2|MMP9|MMP14|PDGFRA|MAPK3|PTPN11|PTPRC|RPS6KA3|SRC|TP53|VDR
-9.99327	GO:0048568-embryonic organ development	ADA|AKT1|CASP8|CTNNB1|EDNRA|EGFR|KDR|KIT|MMP14|PDGFRA|PLG|MAPK1|MAPK3|MAP2K1|TNF|TP53|VEGFA
-9.98339	GO:0031669-cellular response to nutrient levels	BCL2|COMT|MTOR|HSPA5|HSPA8|IGF1R|PPARA|MAPK1|MAPK3|MAPK8|TP53|VDR|SIRT1
-9.97413	GO:0044000-movement in host	AGTR1|CTSB|EGFR|ICAM1|INSR|ITGA5|ITGAV|ITGB1|ITGB3|LDLR|SRC
-9.96697	GO:0071260-cellular response to mechanical stimulus	CASP1|CASP8|FGF2|IGF1R|ITGB3|MAPK3|MAPK8|PTGS2|TNFRSF10A
-9.96519	GO:0022612-gland morphogenesis	AR|BCL2|CSF1R|EGFR|ESR1|NR3C1|MMP2|SRC|TNF|VDR
-9.96519	GO:1903076-regulation of protein localization to plasma membrane	AKT1|AR|BCL2L1|EGFR|ITGB1|LGALS3|MMP14|PRKCE|PRKCH|TNF
-9.93029	GO:0035094-response to nicotine	BCL2|CASP3|IGF1R|MMP2|NTRK1|PPARA|MAPK1|TNF
-9.91846	GO:0030225-macrophage differentiation	PARP1|APP|CASP8|CSF1R|MMP9|VEGFA|SIRT1
-9.91846	GO:0050820-positive regulation of coagulation	F2|F2R|F3|F7|SERPINE1|PLAU|PLG
-9.8699	GO:0071356-cellular response to tumor necrosis factor	AKT1|CHUK|MAPK14|FABP4|IKBKB|JAK2|MAPK1|MAPK3|STAT1|TNF|TP53|SIRT1
-9.8588	GO:0043536-positive regulation of blood vessel endothelial cell migration	ABL1|AKT1|FGF2|FGFR1|KDR|PRKCA|PTGS2|VEGFA|SIRT1
-9.85639	GO:0050819-negative regulation of coagulation	F2|F11|KLKB1|SERPINE1|PDGFRA|PLAU|PLG|PRKCD
-9.85639	GO:0060966-regulation of gene silencing by RNA	EGFR|ESR1|PPARG|MAP2K1|STAT3|TERT|TNF|TP53
-9.85639	GO:1904707-positive regulation of vascular associated smooth muscle cell proliferation	FGF2|JAK2|JUN|MMP2|MMP9|SRC|TERT|TNF
-9.85115	GO:0051962-positive regulation of nervous system development	BRAF|CTNNB1|ACE|FGF2|MTOR|HDAC1|ITGB1|KIT|LIMK1|NTRK1|PRKCH|MAP2K1|TNF|VEGFA
-9.79951	GO:0010906-regulation of glucose metabolic process	AKT1|AKT2|EP300|NR3C1|IGFBP3|INSR|PPARA|SRC|TP53|SIRT1
-9.79365	GO:0050769-positive regulation of neurogenesis	BRAF|CTNNB1|ACE|FGF2|MTOR|HDAC1|ITGB1|KIT|LIMK1|PRKCH|MAP2K1|TNF|VEGFA
-9.78411	GO:1904019-epithelial cell apoptotic process	ABL1|BCL2|BCL2L1|BRAF|CASP3|EDNRA|PIK3CG|TNF
-9.75915	GO:0046718-viral entry into host cell	AGTR1|CTSB|EGFR|ICAM1|INSR|ITGA5|ITGAV|ITGB1|ITGB3|LDLR
-9.71919	GO:0097191-extrinsic apoptotic signaling pathway	BCL2|BCL2L1|CASP8|IL2|ITGAV|JAK2|PTPRC|RAF1|TNF|TNFRSF10A
-9.70965	GO:0030522-intracellular receptor signaling pathway	AR|ESR1|NR3C1|JAK2|PPARA|PPARD|PPARG|SRC|STAT3|VDR|NR1H3
-9.7037	GO:0010743-regulation of macrophage derived foam cell differentiation	AGTR1|ITGAV|ITGB3|PPARA|PPARG|PRKCH|NR1H3
-9.70232	GO:0045913-positive regulation of carbohydrate metabolic process	AKT1|AKT2|APP|MTOR|INSR|PPARA|PRKCE|SRC|SIRT1
-9.67771	GO:0035296-regulation of tube diameter	ABL1|ADORA1|AGTR1|ACE|EDNRA|EDNRB|F2R|MMP2|PPARD|PTGS2|TNF
-9.67771	GO:0097746-blood vessel diameter maintenance	ABL1|ADORA1|AGTR1|ACE|EDNRA|EDNRB|F2R|MMP2|PPARD|PTGS2|TNF
-9.66975	GO:0010506-regulation of autophagy	ABL1|AKT1|BCL2|CASP3|EP300|MTOR|KDR|MET|PIK3CA|PIK3CB|MAPK3|MAPK8|STAT3|TP53|SIRT1
-9.65488	GO:0055082-cellular chemical homeostasis	ADORA1|APP|BCL2|CA2|ACE|EDNRA|ELANE|F2|ICAM1|IGF1R|PIK3CA|PIK3CB|PRKCB|MAPK1|MAPK3|RAF1|VDR|SIRT1
-9.64601	GO:0035150-regulation of tube size	ABL1|ADORA1|AGTR1|ACE|EDNRA|EDNRB|F2R|MMP2|PPARD|PTGS2|TNF
-9.64379	GO:0007420-brain development	ABL1|ALK|APP|BCL2|CASP3|CSF1R|CTNNB1|ACE|EGFR|FGF2|G6PD|HDAC1|HPRT1|HSPA5|IGF1R|CXCR2|ITGB1|MAP2K1|PTPN11|SRC|TP53
-9.61726	GO:0051917-regulation of fibrinolysis	F2|F11|KLKB1|SERPINE1|PLAU|PLG
-9.61609	GO:0051052-regulation of DNA metabolic process	PARP1|AKT1|CTNNB1|EGFR|FGF2|HSP90AA1|IGF1R|IL2|PDGFRB|PIK3CA|PRKCD|MAPK1|MAPK3|PTPRC|SRC|TNF|TP53|SIRT1
-9.60098	GO:0031334-positive regulation of protein-containing complex assembly	ESR1|MTOR|HSP90AA1|LGALS3|MET|MMP1|MMP3|PRKCE|SRC|TNF|TP53|VEGFA
-9.6009	GO:1901615-organic hydroxy compound metabolic process	ALDH2|APP|BCL2|COMT|CTSB|CYP3A4|CYP26A1|EDNRA|EDNRB|FGF2|G6PD|HMGCR|HPRT1|LDLR|PPARD|TP53|TTR
-9.5833	GO:0043535-regulation of blood vessel endothelial cell migration	ABL1|AKT1|FGF2|FGFR1|KDR|PPARG|PRKCA|PTGS2|TNF|VEGFA|SIRT1
-9.57632	GO:0010883-regulation of lipid storage	ITGAV|ITGB3|PPARA|PPARD|PPARG|TNF|NR1H3|SIRT1
-9.54905	GO:0010952-positive regulation of peptidase activity	APP|CASP1|CASP8|CTSD|F2R|F3|JAK2|PPARG|STAT3|TNF|XDH|SIRT1
-9.53198	GO:1903706-regulation of hemopoiesis	ABL1|ADA|BRAF|CASP8|MAPK14|CTNNB1|MTOR|IL2|MMP14|MPL|PNP|PRKCA|PTPRC|STAT1|STAT3|TNF
-9.53156	GO:0045861-negative regulation of proteolysis	AKT1|APP|CTSB|F2|MMP9|SERPINE1|PLAU|PTGS2|RAF1|RPS6KA3|SRC|TNF|TP53|VEGFA|NR1H3
-9.50987	GO:0007159-leukocyte cell-cell adhesion	ICAM1|ITGA4|ITGA5|ITGB1|ITGB2|PTPRC|SELP|TNF
-9.50987	GO:0070371-ERK1 and ERK2 cascade	ABL1|BRAF|FGF2|ITGAV|KDR|MAPK1|MAPK3|MAP2K1
-9.47617	GO:0042110-T cell activation	ABL1|ADA|BCL2|BRAF|CASP8|CTNNB1|MTOR|ICAM1|IL2|KIT|PIK3CG|PTPRC|STAT3|TP53
-9.46059	GO:0051092-positive regulation of NF-kappaB transcription factor activity	ALK|APP|AR|CHUK|EP300|IKBKB|NTRK1|PRKCB|PRKCH|STAT3|TNF
-9.44089	GO:0040013-negative regulation of locomotion	ADA|ADORA1|ADORA3|AKT1|BCL2|BRAF|ELANE|FGF2|HDAC1|IGFBP3|MIF|SERPINE1|PPARD|PPARG|STAT3|TNF
-9.38099	GO:0010959-regulation of metal ion transport	ABL1|ADORA1|AKT1|BCL2|CTNNB1|ACE|F2|F2R|G6PD|ITGB1|ITGB3|LGALS3|PDGFRB|PIK3CG|PRKCE|PTGS2
-9.38088	GO:0010332-response to gamma radiation	PARP1|BCL2|BCL2L1|HRAS|HSPA5|MDM2|PTPRC|TP53
-9.37667	GO:0043200-response to amino acid	BCL2L1|CASP3|EGFR|F7|MTOR|IGF1R|MMP2|PDGFRA|PIK3CA|TNF
-9.32682	GO:0007423-sensory organ development	ACHE|BCL2|CTNNB1|EDNRA|EGFR|FGF2|FLT1|HDAC1|JUN|KDR|KIT|PDGFRA|PDGFRB|MAPK1|MAPK3|PTPN11|STAT3|VEGFA
-9.31645	GO:0034113-heterotypic cell-cell adhesion	ITGA4|ITGA5|ITGAV|ITGB1|ITGB2|ITGB3|PTPRC
-9.31645	GO:0048008-platelet-derived growth factor receptor signaling pathway	ABL1|ITGB3|JAK2|PDGFRA|PDGFRB|PTPN11|VEGFA
-9.31645	GO:0090218-positive regulation of lipid kinase activity	F2|FGF2|FLT1|KIT|PDGFRA|PDGFRB|SRC
-9.31204	GO:0097193-intrinsic apoptotic signaling pathway	ABL1|BCL2|BCL2L1|CASP3|EP300|HRAS|JAK2|PRKCD|TNF|TP53|SIRT1
-9.26556	GO:0030336-negative regulation of cell migration	ADA|ADORA1|ADORA3|AKT1|BCL2|BRAF|FGF2|HDAC1|IGFBP3|MIF|SERPINE1|PPARD|PPARG|STAT3|TNF
-9.26522	GO:0120035-regulation of plasma membrane bounded cell projection organization	ABL1|AKT1|ALK|BRAF|EP300|MTOR|HRAS|HSPA5|HSP90AA1|ICAM1|IGF1R|KIT|LIMK1|NTRK1|PIK3CA|PRKCD|MAP2K1|SRC|VEGFA
-9.25678	GO:0046324-regulation of glucose import	AKT1|AKT2|MAPK14|ACE|INSR|PTPN11|TERT|TNF
-9.20532	GO:0051249-regulation of lymphocyte activation	ABL1|ADA|AKT1|BCL2|BRAF|CASP3|CTNNB1|IL2|JAK2|LGALS3|MIF|MMP14|MPL|PNP|PIK3CA|PTPN11|PTPRC|SRC
-9.2011	GO:0048871-multicellular organismal homeostasis	ADORA1|ALK|BCL2|CTNNB1|F2R|ITGB1|KDR|MET|PIK3CA|PTGS2|PTPN11|SRC|STAT3|VEGFA|SIRT1
-9.19645	GO:0048708-astrocyte differentiation	ABL1|APP|MAPK1|MAPK3|MAP2K1|PTPN11|STAT3|TNF
-9.19645	GO:2000351-regulation of endothelial cell apoptotic process	ABL1|BRAF|ICAM1|ITGA4|KDR|SERPINE1|TERT|TNF
-9.18511	GO:0051346-negative regulation of hydrolase activity	ABL1|AKT1|APP|CTSB|HRAS|IKBKB|LGALS3|MMP9|SERPINE1|PTGS2|RAF1|RPS6KA3|SRC|TNF|VEGFA
-9.17749	GO:0042593-glucose homeostasis	AKT1|ALOX5|ACE|ICAM1|IGF1R|INSR|PIK3CA|PPARG|PTPN11|RAF1|STAT3|SIRT1
-9.15676	GO:0002042-cell migration involved in sprouting angiogenesis	AKT1|EPHB4|FGF2|ITGB1|KDR|VEGFA
-9.15377	GO:0033500-carbohydrate homeostasis	AKT1|ALOX5|ACE|ICAM1|IGF1R|INSR|PIK3CA|PPARG|PTPN11|RAF1|STAT3|SIRT1
-9.13722	GO:0038127-ERBB signaling pathway	ABL1|AKT1|BRAF|EGFR|PIK3CA|MAPK1|PTPN11|SRC
-9.13722	GO:0060135-maternal process involved in female pregnancy	PARP1|AKT1|AR|CTSB|ESR1|PPARD|PTGS2|VDR
-9.13018	GO:0042594-response to starvation	BCL2|COMT|MTOR|HSPA5|HSPA8|IGF1R|PPARA|MAPK1|MAPK3|MAPK8|TP53|SIRT1
-9.12945	GO:0001952-regulation of cell-matrix adhesion	ABL1|BCL2|ITGB3|KDR|MMP14|SERPINE1|PIK3CB|PLAU|SRC|VEGFA
-9.12945	GO:0043280-positive regulation of cysteine-type endopeptidase activity involved in apoptotic process	CASP1|CASP8|CTSD|F2R|F3|JAK2|PPARG|TNF|XDH|SIRT1
-9.07904	GO:0032963-collagen metabolic process	CTSB|MMP1|MMP2|MMP3|MMP7|MMP9|MMP10|MMP14
-9.07744	GO:0031344-regulation of cell projection organization	ABL1|AKT1|ALK|BRAF|EP300|MTOR|HRAS|HSPA5|HSP90AA1|ICAM1|IGF1R|KIT|LIMK1|NTRK1|PIK3CA|PRKCD|MAP2K1|SRC|VEGFA
-9.06159	GO:0035270-endocrine system development	BRAF|EDNRA|FGF2|NR3C1|INSR|PDGFRA|MAPK1|MAPK3|MAP2K1|RAF1
-9.05714	GO:0030217-T cell differentiation	ABL1|ADA|BCL2|BRAF|CTNNB1|MTOR|IL2|KIT|PTPRC|STAT3|TP53
-9.05572	GO:0031175-neuron projection development	APP|BCL2|CASP3|CSF1R|CTNNB1|EDNRA|EPHB4|HPRT1|HSP90AA1|IGF1R|ITGA4|ITGB1|JAK2|JUN|LIMK1|MMP2|NTRK1|PTPN11|VEGFA
-9.04997	GO:0051402-neuron apoptotic process	AKT2|APP|BCL2|BCL2L1|CASP3|HRAS|HSPA5|NTRK1|TP53
-9.02784	GO:2000146-negative regulation of cell motility	ADA|ADORA1|ADORA3|AKT1|BCL2|BRAF|FGF2|HDAC1|IGFBP3|MIF|SERPINE1|PPARD|PPARG|STAT3|TNF
-9.01375	GO:0007346-regulation of mitotic cell cycle	ABL1|AKT1|APP|CCND1|BCL2|CDK4|CTNNB1|EGFR|INSR|MDM2|PDGFRB|PRKCA|PTPN11|TERT|TNF|TP53|SIRT1
-9.0076	GO:1904705-regulation of vascular associated smooth muscle cell proliferation	FGF2|JAK2|JUN|MMP2|MMP9|PPARG|SRC|TERT|TNF
-9.00681	GO:0002683-negative regulation of immune system process	ADA|ADORA1|PARP1|AKT1|CASP3|MAPK14|CTNNB1|IL2|LDLR|LGALS3|MIF|PPARG|PTPRC|SRC|TNF|NR1H3
-9.00196	GO:0051924-regulation of calcium ion transport	ABL1|BCL2|CTNNB1|ACE|F2|F2R|G6PD|ITGB3|LGALS3|PDGFRB|PIK3CG|PRKCE|PTGS2
-8.99489	GO:0030183-B cell differentiation	ABL1|ADA|BCL2|EP300|ITGA4|ITGB1|KIT|NTRK1|PTPRC|TP53
-8.99489	GO:0045931-positive regulation of mitotic cell cycle	ABL1|AKT1|APP|CCND1|CDK4|EGFR|MDM2|PRKCA|PTPN11|TERT
-8.99292	GO:0002696-positive regulation of leukocyte activation	ABL1|ADA|AKT1|BCL2|IL2|ITGB2|JAK2|MIF|MMP14|MPL|PNP|PIK3CA|PTPN11|PTPRC|SRC|TNF
-8.98845	GO:0009896-positive regulation of catabolic process	ADORA1|AKT1|AKT2|APP|MTOR|HSP90AA1|INSR|KDR|LDLR|MDM2|PIK3CB|PPARA|PRKCD|PRKCE|MAPK3|TNF|SIRT1
-8.96624	GO:0001701-in utero embryonic development	ADA|AKT1|AR|BCL2L1|CASP8|CTNNB1|EDNRA|EGFR|ITGB1|PDGFRA|PLG|MAPK1|MAP2K1|TP53|VEGFA
-8.96572	GO:0035304-regulation of protein dephosphorylation	ADORA1|MTOR|IKBKB|JAK2|LGALS3|PDGFRB|PRKCD|PTPRC|TNF
-8.95807	GO:0032989-cellular component morphogenesis	APP|BCL2|BCL2L1|CSF1R|CTNNB1|EDNRA|EPHB4|HPRT1|HSP90AA1|IGF1R|ITGA4|ITGB1|LIMK1|NTRK1|PDGFRA|PDGFRB|PTPN11|VEGFA
-8.92432	GO:1900407-regulation of cellular response to oxidative stress	ABL1|PARP1|AKT1|ALOX5|CTNNB1|MET|MMP3|TNF|SIRT1
-8.92358	GO:0097659-nucleic acid-templated transcription	PARP1|AR|CREBBP|MAPK14|CTNNB1|EP300|ESR1|FGF2|IL2|JAK2|PPARG|MAPK3|STAT3|TERT|TP53|VDR|VHL|NR1H3
-8.91049	GO:1905330-regulation of morphogenesis of an epithelium	ABL1|AR|CTNNB1|ESR1|FGF1|FGF2|TNF|VEGFA
-8.89542	GO:0010950-positive regulation of endopeptidase activity	CASP1|CASP8|CTSD|F2R|F3|JAK2|PPARG|STAT3|TNF|XDH|SIRT1
-8.89227	GO:0060020-Bergmann glial cell differentiation	ABL1|MAPK1|MAPK3|MAP2K1|PTPN11
-8.89074	GO:0060965-negative regulation of miRNA-mediated gene silencing	ESR1|PPARG|STAT3|TERT|TNF|TP53
-8.88513	GO:0030198-extracellular matrix organization	APP|ELANE|ITGB1|MMP1|MMP2|MMP3|MMP7|MMP9|MMP10|MMP14|PDGFRA|PLG|TNF
-8.8834	GO:0061097-regulation of protein tyrosine kinase activity	ADORA1|ALK|APP|CSF1R|ACE|EGFR|ITGB3|PTPRC|SRC
-8.86594	GO:0043062-extracellular structure organization	APP|ELANE|ITGB1|MMP1|MMP2|MMP3|MMP7|MMP9|MMP10|MMP14|PDGFRA|PLG|TNF
-8.86482	GO:0035303-regulation of dephosphorylation	ADORA1|MTOR|IKBKB|JAK2|LGALS3|PDGFRB|PRKCD|PTPRC|SRC|TNF
-8.85619	GO:0007249-I-kappaB kinase/NF-kappaB signaling	ABL1|AKT1|CHUK|CTNNB1|EDNRA|EDNRB|IKBKB|TNF
-8.84683	GO:0051348-negative regulation of transferase activity	ABL1|AKT1|CASP3|FABP4|HMGCR|LIMK1|PIK3CB|PPARG|PRKCD|PTPRC|SRC|TP53|SIRT1
-8.82779	GO:0045229-external encapsulating structure organization	APP|ELANE|ITGB1|MMP1|MMP2|MMP3|MMP7|MMP9|MMP10|MMP14|PDGFRA|PLG|TNF
-8.81685	GO:0051099-positive regulation of binding	ABL1|PARP1|APP|CTNNB1|ACE|EP300|JAK2|MET|MMP9|PPARG|TERT
-8.8101	GO:0032774-RNA biosynthetic process	PARP1|AR|CREBBP|MAPK14|CTNNB1|EP300|ESR1|FGF2|IL2|JAK2|PPARG|MAPK3|STAT3|TERT|TP53|VDR|VHL|NR1H3
-8.80138	GO:0007160-cell-matrix adhesion	BCL2|CTNNB1|ITGA2B|ITGA4|ITGA5|ITGAV|ITGB1|ITGB2|ITGB3|SRC
-8.80138	GO:1900180-regulation of protein localization to nucleus	PARP1|AKT1|MAPK14|F2|HSP90AA1|JAK2|PRKCD|PTGS2|SRC|TERT
-8.80084	GO:0032386-regulation of intracellular transport	AKT2|MAPK14|HRAS|HSP90AA1|ITGB2|JAK2|PRKCD|MAPK1|MAPK3|MAPK8|MAP2K1|PTGS2|PTPN11|SRC
-8.77005	GO:0007623-circadian rhythm	EP300|F7|HDAC1|NOS2|NTRK1|PPARA|TNF|TP53|NAMPT|SIRT1
-8.76772	GO:0001933-negative regulation of protein phosphorylation	ABL1|AKT1|CASP3|FABP4|HMGCR|IGFBP3|IL2|JUN|PIK3CB|PPARG|PRKCD|PTPRC|XDH|SIRT1
-8.76758	GO:0060149-negative regulation of post-transcriptional gene silencing	ESR1|PPARG|STAT3|TERT|TNF|TP53
-8.76758	GO:0060967-negative regulation of gene silencing by RNA	ESR1|PPARG|STAT3|TERT|TNF|TP53
-8.76758	GO:1900369-negative regulation of post-transcriptional gene silencing by RNA	ESR1|PPARG|STAT3|TERT|TNF|TP53
-8.76758	GO:2001026-regulation of endothelial cell chemotaxis	FGF1|FGF2|FGFR1|KDR|MET|VEGFA
-8.76337	GO:0006140-regulation of nucleotide metabolic process	PARP1|APP|EP300|MTOR|INSR|NOS2|PPARA|STAT3|TP53
-8.69855	GO:0042698-ovulation cycle	CASP3|ESR1|HSPA5|IGF1R|MMP2|PDGFRA|SRC|SIRT1
-8.66901	GO:0010828-positive regulation of glucose transmembrane transport	AKT1|AKT2|BRAF|MAPK14|INSR|PTPN11|TERT
-8.66402	GO:0071466-cellular response to xenobiotic stimulus	BRAF|CYP2C19|CYP3A4|CYP26A1|HSPA5|ITGB3|NOS2|ABCB1|REN|TP53|TPMT
-8.65017	GO:1904996-positive regulation of leukocyte adhesion to vascular endothelial cell	ALOX5|ELANE|ITGA4|ITGB2|SELP|TNF
-8.64766	GO:0043542-endothelial cell migration	ABL1|AKT1|EPHB4|FGF2|ITGB1|KDR|PIK3CA|VEGFA
-8.64766	GO:0051881-regulation of mitochondrial membrane potential	ABL1|PARP1|AKT1|AKT2|BCL2|BCL2L1|KDR|SRC
-8.61708	GO:0055123-digestive system development	ADA|BCL2|CTNNB1|EDNRB|EGFR|INSR|KIT|PDGFRA|SRC|TNF
-8.59756	GO:2000379-positive regulation of reactive oxygen species metabolic process	AGTR1|MAPK14|F2|ITGB2|PDGFRB|PRKCD|TP53|XDH
-8.5872	GO:0051384-response to glucocorticoid	CCND1|BCL2|CASP3|ACE|NR3C1|IGF1R|JAK2|PIK3CA|PTGS2|TNF
-8.57188	GO:1901655-cellular response to ketone	AKT1|AR|CDK4|ACE|NR3C1|IGF1R|JAK2|PRKCE|SRC
-8.57188	GO:1902882-regulation of response to oxidative stress	ABL1|PARP1|AKT1|ALOX5|CTNNB1|MET|MMP3|TNF|SIRT1
-8.55755	GO:2001056-positive regulation of cysteine-type endopeptidase activity	CASP1|CASP8|CTSD|F2R|F3|JAK2|PPARG|TNF|XDH|SIRT1
-8.49809	GO:0042542-response to hydrogen peroxide	ABL1|BCL2|CASP3|MMP2|PDGFRB|PRKCD|SRC|STAT1|SIRT1
-8.4801	GO:0060249-anatomical structure homeostasis	ADORA1|APP|BCL2|CA2|CTNNB1|F2R|ITGB1|KDR|PLG|PTGS2|PTPN11|SRC|VEGFA
-8.46995	GO:0002274-myeloid leukocyte activation	APP|CXCR2|ITGB2|JAK2|JUN|KIT|PIK3CG|PRKCD|PRKCE|TNF
-8.45925	GO:0046677-response to antibiotic	CASP3|CASP8|HSPA5|HSP90AA1|JAK2|MDM2|TP53
-8.45481	GO:0016032-viral process	AGTR1|BCL2L1|CTSB|EGFR|ICAM1|INSR|ITGA5|ITGAV|ITGB1|ITGB3|LDLR|TP53
-8.45177	GO:2000573-positive regulation of DNA biosynthetic process	CTNNB1|FGF2|HSP90AA1|PDGFRB|MAPK1|MAPK3|SRC|TNF
-8.45081	GO:0010745-negative regulation of macrophage derived foam cell differentiation	ITGAV|ITGB3|PPARA|PPARG|NR1H3
-8.45081	GO:0048011-neurotrophin TRK receptor signaling pathway	CASP3|NTRK1|PTPN11|RAF1|SRC
-8.44119	GO:0007584-response to nutrient	CCND1|CYP26A1|F7|MTOR|IGF1R|PPARD|PPARG|PTGS2|STAT1|VDR
-8.43465	GO:0032944-regulation of mononuclear cell proliferation	ADA|BCL2|BCL2L1|CASP3|CTNNB1|IL2|JAK2|LGALS3|MIF|MPL|PNP|PTPRC
-8.43064	GO:0030878-thyroid gland development	BRAF|EDNRA|MAPK1|MAPK3|MAP2K1|RAF1
-8.41264	GO:0032869-cellular response to insulin stimulus	PARP1|AKT1|AKT2|CDK4|IGF1R|INSR|PIK3CA|PPARG|SRC|STAT1
-8.40209	GO:0002831-regulation of response to biotic stimulus	PARP1|CASP8|CREBBP|EP300|HSP90AA1|IKBKB|MIF|PPARG|PRKCA|MAPK3|PTPN11|SRC|STAT1|NR1H3
-8.3977	GO:0002263-cell activation involved in immune response	ABL1|ADA|APP|MTOR|ICAM1|IL2|KIT|PIK3CG|PRKCE|STAT3|TP53
-8.3926	GO:0022602-ovulation cycle process	CASP3|ESR1|HSPA5|MMP2|PDGFRA|SRC|SIRT1
-8.37432	GO:0032872-regulation of stress-activated MAPK cascade	APP|EGFR|FLT4|HRAS|IGF1R|MAPK1|MAPK3|MAP2K1|TNF|VEGFA|XDH
-8.36522	GO:0032990-cell part morphogenesis	APP|BCL2|BCL2L1|CSF1R|CTNNB1|EDNRA|EPHB4|HPRT1|HSP90AA1|IGF1R|ITGA4|ITGB1|LIMK1|NTRK1|PTPN11|VEGFA
-8.35618	GO:0071383-cellular response to steroid hormone stimulus	AR|ACE|ESR1|NR3C1|HSPA8|IGF1R|JAK2|PPARA|PPARD|SRC
-8.32825	GO:0030902-hindbrain development	ABL1|BCL2|CTNNB1|FGF2|HSPA5|IGF1R|ITGB1|MAP2K1|PTPN11|TP53
-8.32746	GO:0007173-epidermal growth factor receptor signaling pathway	ABL1|AKT1|BRAF|EGFR|PIK3CA|PTPN11|SRC
-8.32746	GO:0031281-positive regulation of cyclase activity	ADORA3|MAPK14|EDNRA|NOS2|MAPK3|MAPK8|RAF1
-8.31229	GO:0031279-regulation of cyclase activity	ADORA3|MAPK14|EDNRA|EDNRB|NOS2|MAPK3|MAPK8|RAF1
-8.30497	GO:0070302-regulation of stress-activated protein kinase signaling cascade	APP|EGFR|FLT4|HRAS|IGF1R|MAPK1|MAPK3|MAP2K1|TNF|VEGFA|XDH
-8.30328	GO:0010564-regulation of cell cycle process	AKT1|APP|CCND1|BCL2|BCL2L1|CDK4|MAPK14|CTNNB1|EGFR|IGF1R|INSR|MDM2|PDGFRB|PRKCE|PTPN11|TERT|TNF|TP53|SIRT1
-8.26745	GO:0006897-endocytosis	ABL1|ACHE|APP|BCL2L1|DNM1|HRAS|CXCR2|INSR|ITGA4|ITGB1|ITGB2|LDLR|PIK3CB|PIK3CG|MAPK1|MAPK3
-8.26711	GO:0043154-negative regulation of cysteine-type endopeptidase activity involved in apoptotic process	AKT1|MMP9|PTGS2|RAF1|RPS6KA3|SRC|TNF|VEGFA
-8.25733	GO:0048872-homeostasis of number of cells	ABL1|ADA|AKT1|BCL2|CASP3|F2R|G6PD|JAK2|KIT|MPL|PTPN11|VEGFA
-8.2513	GO:0006006-glucose metabolic process	AKT1|AKT2|MAPK14|G6PD|PIK3CA|PPARA|PPARD|TNF|TP53
-8.2513	GO:0051702-biological process involved in interaction with symbiont	CSF1R|ELANE|EP300|F2|HDAC1|HSPA8|JAK2|JUN|PLG
-8.1897	GO:0022411-cellular component disassembly	ELANE|HSPA8|MMP1|MMP2|MMP3|MMP7|MMP9|MMP10|MMP14|PLG|PRKCA|PRKCB|TP53
-8.18078	GO:0008202-steroid metabolic process	APP|CYP2C19|CYP3A4|CYP26A1|EDNRB|ESR1|G6PD|NR3C1|HMGCR|LDLR|PDGFRA|PPARD
-8.18078	GO:0090257-regulation of muscle system process	ADA|ADORA1|PARP1|F2R|G6PD|HSP90AA1|KIT|PIK3CG|PPARA|PPARG|PRKCA|PTGS2
-8.17862	GO:1903201-regulation of oxidative stress-induced cell death	ABL1|PARP1|AKT1|CTNNB1|MET|MMP3|TNF|SIRT1
-8.17766	GO:0050863-regulation of T cell activation	ABL1|ADA|AKT1|BRAF|CASP3|CTNNB1|IL2|JAK2|LGALS3|PNP|PIK3CA|PTPN11|PTPRC|SRC
-8.16971	GO:1901888-regulation of cell junction assembly	ABL1|APP|ACE|IKBKB|KDR|MMP14|NTRK1|PRKCH|SRC|TNF|VEGFA
-8.16186	GO:0050708-regulation of protein secretion	ACHE|ALOX5|F2R|HMGCR|JAK2|NOS2|PPARD|PPARG|PRKCE|PTPN11|TNF|NR1H3
-8.13366	GO:0060603-mammary gland duct morphogenesis	AR|CSF1R|ESR1|NR3C1|SRC|VDR
-8.1256	GO:2000241-regulation of reproductive process	ADA|AR|BCL2L1|CTNNB1|EDNRB|ESR1|INSR|ITGB3|KIT|SRC|VEGFA
-8.10557	GO:0090068-positive regulation of cell cycle process	AKT1|APP|CCND1|CDK4|EGFR|IGF1R|INSR|MDM2|PDGFRB|PRKCE|TERT|TNF
-8.10371	GO:0006351-DNA-templated transcription	PARP1|AR|CREBBP|MAPK14|CTNNB1|EP300|ESR1|FGF2|IL2|JAK2|PPARG|MAPK3|STAT3|TP53|VDR|VHL|NR1H3
-8.10065	GO:0046903-secretion	ADA|ADORA1|CCND1|BRAF|CA2|ACE|EDNRB|KIT|NOS2|PIK3CG|PRKCE|PTGS2|RAF1|VDR|VEGFA|XDH
-8.08632	GO:2001028-positive regulation of endothelial cell chemotaxis	FGF2|FGFR1|KDR|MET|VEGFA
-8.0388	GO:0008016-regulation of heart contraction	ADA|ADORA1|ADORA3|EDNRA|EDNRB|HSP90AA1|IL2|JAK2|MDM2|PIK3CG|TNF
-8.02068	GO:0042752-regulation of circadian rhythm	ADORA1|PARP1|MTOR|PPARA|PPARG|MAPK8|MAPK10|TP53|NR1H3
-7.98894	GO:2000278-regulation of DNA biosynthetic process	CTNNB1|FGF2|HSP90AA1|PDGFRB|MAPK1|MAPK3|SRC|TNF|TP53
-7.96756	GO:0034103-regulation of tissue remodeling	CSF1R|FLT4|IL2|ITGB3|PPARG|PRKCA|SRC|TP53
-7.95749	GO:0046651-lymphocyte proliferation	ABL1|ADA|BCL2|HPRT1|IL2|PIK3CG|PRKCD|PTPRC|TP53
-7.95362	GO:0043552-positive regulation of phosphatidylinositol 3-kinase activity	FGF2|FLT1|KIT|PDGFRA|PDGFRB|SRC
-7.95362	GO:1990776-response to angiotensin	AGTR1|CA2|IGF1R|PRKCD|PTGS2|SRC
-7.92534	GO:1903799-negative regulation of miRNA maturation	ESR1|STAT3|TERT|TNF|TP53
-7.90873	GO:0010676-positive regulation of cellular carbohydrate metabolic process	AKT1|AKT2|INSR|PPARA|PRKCE|SRC|SIRT1
-7.90873	GO:0043470-regulation of carbohydrate catabolic process	APP|EP300|MTOR|INSR|PPARA|STAT3|TP53
-7.9073	GO:0030307-positive regulation of cell growth	AKT1|BCL2|EGFR|F2|MTOR|IL2|LIMK1|MMP14|RPS6KA3|VEGFA
-7.8869	GO:1904892-regulation of receptor signaling pathway via STAT	F2|F2R|JAK2|KIT|PPARG|PTPRC|TNF|VHL
-7.86825	GO:0043534-blood vessel endothelial cell migration	AKT1|EPHB4|FGF2|ITGB1|KDR|VEGFA
-7.86825	GO:0048010-vascular endothelial growth factor receptor signaling pathway	MAPK14|FLT1|FLT4|KDR|SRC|VEGFA
-7.8522	GO:0042692-muscle cell differentiation	AKT1|BCL2|CASP3|MAPK14|CTNNB1|EDNRA|EDNRB|MTOR|ITGB1|PDGFRA|PDGFRB|VEGFA
-7.8438	GO:0048812-neuron projection morphogenesis	APP|BCL2|CSF1R|CTNNB1|EDNRA|EPHB4|HPRT1|HSP90AA1|IGF1R|ITGA4|ITGB1|LIMK1|NTRK1|PTPN11|VEGFA
-7.83913	GO:0051251-positive regulation of lymphocyte activation	ABL1|ADA|AKT1|BCL2|IL2|JAK2|MIF|MMP14|MPL|PNP|PIK3CA|PTPN11|PTPRC|SRC
-7.80823	GO:0071229-cellular response to acid chemical	BCL2L1|EGFR|MTOR|MMP2|PDGFRA|PIK3CA|TNF|VEGFA
-7.80435	GO:0060560-developmental growth involved in morphogenesis	APP|CTNNB1|EDNRA|ESR1|FGF1|HSP90AA1|ITGA4|ITGB1|LIMK1
-7.79958	GO:0002040-sprouting angiogenesis	AKT1|EPHB4|FGF2|FLT4|ITGB1|KDR|VEGFA
-7.7857	GO:0009112-nucleobase metabolic process	ADA|MTOR|HPRT1|MAPK1|TTR|XDH
-7.7857	GO:0034405-response to fluid shear stress	AKT1|ACE|MMP2|PDGFRB|PTGS2|SRC
-7.78286	GO:0120039-plasma membrane bounded cell projection morphogenesis	APP|BCL2|CSF1R|CTNNB1|EDNRA|EPHB4|HPRT1|HSP90AA1|IGF1R|ITGA4|ITGB1|LIMK1|NTRK1|PTPN11|VEGFA
-7.76342	GO:0006366-transcription by RNA polymerase II	PARP1|AR|MAPK14|CTNNB1|EP300|ESR1|FGF2|IL2|JAK2|PPARG|STAT3|VDR|NR1H3
-7.75815	GO:0032970-regulation of actin filament-based process	ABL1|ADORA1|BRAF|CSF1R|MTOR|HRAS|ITGB3|LIMK1|MET|PDGFRA|PDGFRB|PIK3CA|PRKCD|PRKCE
-7.74653	GO:0043666-regulation of phosphoprotein phosphatase activity	MTOR|IKBKB|JAK2|LGALS3|PDGFRB|PTPRC|TNF
-7.74653	GO:1903078-positive regulation of protein localization to plasma membrane	AKT1|EGFR|ITGB1|LGALS3|PRKCE|PRKCH|TNF
-7.73148	GO:2000117-negative regulation of cysteine-type endopeptidase activity	AKT1|MMP9|PTGS2|RAF1|RPS6KA3|SRC|TNF|VEGFA
-7.72266	GO:0048858-cell projection morphogenesis	APP|BCL2|CSF1R|CTNNB1|EDNRA|EPHB4|HPRT1|HSP90AA1|IGF1R|ITGA4|ITGB1|LIMK1|NTRK1|PTPN11|VEGFA
-7.7156	GO:0048565-digestive tract development	ADA|BCL2|CTNNB1|EDNRB|EGFR|KIT|PDGFRA|SRC|TNF
-7.70581	GO:0001893-maternal placenta development	PARP1|AKT1|CTSB|PPARD|PTGS2|VDR
-7.70581	GO:2000352-negative regulation of endothelial cell apoptotic process	ABL1|BRAF|ICAM1|KDR|SERPINE1|TERT
-7.69691	GO:0001503-ossification	ACHE|AKT1|BCL2|MAPK14|CTNNB1|EGFR|FGF2|IGFBP3|MMP2|MMP9|MMP14|PTGS2
-7.69446	GO:0051353-positive regulation of oxidoreductase activity	ABL1|AGTR1|AKT1|PIK3CB|TERT|TNF|VDR
-7.69229	GO:0060440-trachea formation	CTNNB1|MAPK1|MAPK3|MAP2K1
-7.66621	GO:0019058-viral life cycle	AGTR1|CTSB|EGFR|ICAM1|INSR|ITGA5|ITGAV|ITGB1|ITGB3|LDLR
-7.63622	GO:2000811-negative regulation of anoikis	BCL2|ITGA5|ITGB1|PIK3CA|SRC
-7.61973	GO:1900542-regulation of purine nucleotide metabolic process	PARP1|APP|EP300|MTOR|INSR|NOS2|PPARA|STAT3
-7.59645	GO:0043270-positive regulation of ion transport	ABL1|ADORA1|AKT1|EDNRA|F2|F2R|G6PD|ITGB1|LGALS3|MIF|PDGFRB|ABCB1
-7.57994	GO:0090092-regulation of transmembrane receptor protein serine/threonine kinase signaling pathway	ABL1|PARP1|CREBBP|EP300|HDAC1|HSPA5|JAK2|KDR|PPARA|PPARG|TP53|SIRT1
-7.55391	GO:0046883-regulation of hormone secretion	ADORA1|AGTR1|ALOX5|JAK2|NOS2|PPARD|PPARG|PRKCE|PTPN11|REN|TNF
-7.55335	GO:0046326-positive regulation of glucose import	AKT1|AKT2|MAPK14|INSR|PTPN11|TERT
-7.54737	GO:0003073-regulation of systemic arterial blood pressure	ADORA1|AGTR1|AR|ACE|EDNRB|F2R|REN|TNF
-7.54737	GO:0019217-regulation of fatty acid metabolic process	AKT1|AKT2|PPARA|PPARD|PPARG|PTGS2|NR1H3|SIRT1
-7.54467	GO:0010565-regulation of cellular ketone metabolic process	AKT1|AKT2|PPARA|PPARD|PPARG|PRKCE|PTGS2|NR1H3|SIRT1
-7.54374	GO:0032757-positive regulation of interleukin-8 production	ELANE|F2R|F3|NOS2|SERPINE1|STAT3|TNF
-7.54374	GO:0033077-T cell differentiation in thymus	ABL1|ADA|BCL2|BRAF|CTNNB1|PTPRC|TP53
-7.51438	GO:0007409-axonogenesis	APP|BCL2|CSF1R|EDNRA|EPHB4|HSP90AA1|IGF1R|ITGA4|ITGB1|LIMK1|NTRK1|PTPN11|VEGFA
-7.50534	GO:0042730-fibrinolysis	F2|KLKB1|SERPINE1|PLAU|PLG
-7.49524	GO:0035306-positive regulation of dephosphorylation	ADORA1|MTOR|JAK2|PDGFRB|PRKCD|PTPRC|SRC
-7.47852	GO:0060485-mesenchyme development	BCL2|CTNNB1|EDNRA|EDNRB|FGFR1|MDM2|MDM4|PDGFRB|MAPK1|MAPK3|STAT1
-7.47265	GO:0048667-cell morphogenesis involved in neuron differentiation	APP|BCL2|CSF1R|EDNRA|EPHB4|HPRT1|HSP90AA1|IGF1R|ITGA4|ITGB1|LIMK1|NTRK1|PTPN11|VEGFA
-7.46654	GO:0006974-cellular response to DNA damage stimulus	ABL1|PARP1|CCND1|BCL2|BCL2L1|CASP3|MAPK14|EP300|MTOR|MDM2|MDM4|MIF|MAPK1|MAPK3|PTPN11|TNF|TP53|SIRT1
-7.45989	GO:0050670-regulation of lymphocyte proliferation	ADA|BCL2|CASP3|CTNNB1|IL2|JAK2|LGALS3|MIF|MPL|PNP|PTPRC
-7.44364	GO:0061061-muscle structure development	AKT1|BCL2|CASP3|MAPK14|CTNNB1|EDNRA|EDNRB|EP300|MTOR|ITGB1|PDGFRA|PDGFRB|PLG|VEGFA|SIRT1
-7.40972	GO:0031663-lipopolysaccharide-mediated signaling pathway	AKT1|MAPK14|PRKCE|MAPK1|MAPK3|TNF
-7.40185	GO:0032956-regulation of actin cytoskeleton organization	ABL1|BRAF|CSF1R|MTOR|HRAS|ITGB3|LIMK1|MET|PDGFRA|PDGFRB|PIK3CA|PRKCD|PRKCE
-7.39607	GO:0043123-positive regulation of I-kappaB kinase/NF-kappaB signaling	ABL1|CASP1|CASP8|CHUK|CTNNB1|F2R|IKBKB|PRKCB|PRKCE|TNF
-7.37442	GO:0002366-leukocyte activation involved in immune response	ABL1|ADA|MTOR|ICAM1|IL2|KIT|PIK3CG|PRKCE|STAT3|TP53
-7.35454	GO:1904377-positive regulation of protein localization to cell periphery	AKT1|EGFR|ITGB1|LGALS3|PRKCE|PRKCH|TNF
-7.3529	GO:0009743-response to carbohydrate	CASP3|ACE|ICAM1|IGF1R|PIK3CA|PPARD|PRKCB|PTGS2|RAF1|TNF
-7.34091	GO:0010762-regulation of fibroblast migration	AKT1|BRAF|FGF2|ITGB1|ITGB3|PRKCE
-7.34091	GO:0045923-positive regulation of fatty acid metabolic process	AKT2|PPARA|PPARD|PPARG|PTGS2|NR1H3
-7.34091	GO:0150076-neuroinflammatory response	APP|ITGB1|ITGB2|JAK2|JUN|TNF
-7.34091	GO:1904994-regulation of leukocyte adhesion to vascular endothelial cell	ALOX5|ELANE|ITGA4|ITGB2|SELP|TNF
-7.31024	GO:0046578-regulation of Ras protein signal transduction	ABL1|F2R|ITGB1|MET|NTRK1|PDGFRB|PIK3CB|PIK3CG|RAF1|SRC
-7.30917	GO:0043550-regulation of lipid kinase activity	F2|FGF2|FLT1|KIT|PDGFRA|PDGFRB|SRC
-7.30649	GO:0032677-regulation of interleukin-8 production	ELANE|F2R|F3|NOS2|SERPINE1|PTPRC|STAT3|TNF
-7.27398	GO:0150077-regulation of neuroinflammatory response	LDLR|MMP3|MMP9|PTGS2|PTPRC|TNF
-7.26578	GO:0002433-immune response-regulating cell surface receptor signaling pathway involved in phagocytosis	ABL1|LIMK1|PRKCD|PRKCE|SRC
-7.26578	GO:0038096-Fc-gamma receptor signaling pathway involved in phagocytosis	ABL1|LIMK1|PRKCD|PRKCE|SRC
-7.26451	GO:0018107-peptidyl-threonine phosphorylation	AKT1|BCL2|MTOR|PRKCA|PRKCD|MAPK1|MAPK8
-7.26062	GO:0045165-cell fate commitment	BCL2|BRAF|CASP3|CTNNB1|EDNRA|MTOR|ITGB1|KDR|PPARG|STAT3|TP53
-7.24095	GO:1901796-regulation of signal transduction by p53 class mediator	AKT1|BCL2|EP300|MTOR|MDM2|MIF|TP53|SIRT1
-7.22638	GO:0030595-leukocyte chemotaxis	ALOX5|EDNRB|FLT1|CXCR2|ITGB2|KIT|LGALS3|MMP2|PIK3CG
-7.20881	GO:0010907-positive regulation of glucose metabolic process	AKT1|AKT2|INSR|PPARA|SRC|SIRT1
-7.20881	GO:0045123-cellular extravasation	ICAM1|ITGA4|ITGB1|PIK3CG|SELP|TNF
-7.20881	GO:0045429-positive regulation of nitric oxide biosynthetic process	AKT1|HSP90AA1|INSR|JAK2|PTGS2|TNF
-7.20881	GO:0071887-leukocyte apoptotic process	ADA|AKT1|BCL2|BCL2L1|CASP3|TP53
-7.20115	GO:0032946-positive regulation of mononuclear cell proliferation	ADA|BCL2|BCL2L1|IL2|JAK2|MIF|MPL|PNP|PTPRC
-7.17728	GO:0051057-positive regulation of small GTPase mediated signal transduction	F2R|ITGAV|NTRK1|PDGFRB|PIK3CB|PIK3CG|SRC
-7.17675	GO:0014013-regulation of gliogenesis	CTNNB1|F2|MTOR|HDAC1|LDLR|PRKCH|TNF|TP53
-7.17611	GO:0050806-positive regulation of synaptic transmission	ADORA1|APP|BRAF|CA2|NTRK1|PRKCE|MAPK1|PTGS2|TNF
-7.15705	GO:1902105-regulation of leukocyte differentiation	ABL1|ADA|BRAF|CASP8|CTNNB1|MTOR|IL2|MMP14|PNP|PRKCA|PTPRC|TNF
-7.15124	GO:0031099-regeneration	CCND1|BCL2|ACE|F7|JAK2|JUN|MMP2|PLG|TNF
-7.14515	GO:0050852-T cell receptor signaling pathway	ABL1|ADA|BRAF|HRAS|IKBKB|PIK3CA|MAPK1|PTPRC
-7.14515	GO:0051341-regulation of oxidoreductase activity	ABL1|AGTR1|AKT1|EGFR|PIK3CB|TERT|TNF|VDR
-7.13466	GO:0007589-body fluid secretion	ADA|ADORA1|CCND1|PRKCE|VDR|VEGFA|XDH
-7.13466	GO:0008630-intrinsic apoptotic signaling pathway in response to DNA damage	ABL1|BCL2|BCL2L1|EP300|TNF|TP53|SIRT1
-7.12414	GO:0022408-negative regulation of cell-cell adhesion	ABL1|AKT1|CASP3|IL2|JAK2|LGALS3|PLG|PPARA|PRKCD|VEGFA
-7.09268	GO:0071677-positive regulation of mononuclear cell migration	ABL1|APP|ITGA4|ITGB3|LGALS3|SERPINE1|TNF
-7.09268	GO:1903578-regulation of ATP metabolic process	PARP1|APP|EP300|MTOR|INSR|PPARA|STAT3
-7.08342	GO:0014065-phosphatidylinositol 3-kinase signaling	AKT1|IGF1R|PIK3CA|PIK3CB|PIK3CG|PPARD
-7.08342	GO:1904407-positive regulation of nitric oxide metabolic process	AKT1|HSP90AA1|INSR|JAK2|PTGS2|TNF
-7.07774	GO:0019318-hexose metabolic process	AKT1|AKT2|MAPK14|G6PD|PIK3CA|PPARA|PPARD|TNF|TP53
-7.05358	GO:0019722-calcium-mediated signaling	ADA|AGTR1|EDNRB|MTOR|CXCR2|KDR|PTPRC|SELP|TNF
-7.05333	GO:0051493-regulation of cytoskeleton organization	ABL1|BRAF|CSF1R|MTOR|HRAS|ITGB3|LIMK1|MET|PDGFRA|PDGFRB|PIK3CA|PRKCD|PRKCE|MAPK1|MAPK3
-7.05132	GO:0051403-stress-activated MAPK cascade	MAPK14|IKBKB|MAPK1|MAPK3|MAPK8|MAPK10|TNF
-7.05132	GO:0071479-cellular response to ionizing radiation	BCL2L1|MAPK14|HRAS|HSPA5|MDM2|TP53|SIRT1
-7.04438	GO:0042445-hormone metabolic process	CTSB|CYP3A4|CYP26A1|ACE|EDNRB|ESR1|PDGFRA|PTPN11|REN|TTR
-7.04438	GO:0050851-antigen receptor-mediated signaling pathway	ABL1|ADA|BCL2|BRAF|HRAS|IKBKB|PIK3CA|PRKCB|MAPK1|PTPRC
-7.03749	GO:0010466-negative regulation of peptidase activity	AKT1|APP|CTSB|MMP9|SERPINE1|PTGS2|RAF1|RPS6KA3|SRC|TNF|VEGFA
-7.0296	GO:0009746-response to hexose	CASP3|ACE|ICAM1|IGF1R|PIK3CA|PPARD|PTGS2|RAF1|TNF
-7.02471	GO:0007178-transmembrane receptor protein serine/threonine kinase signaling pathway	ABL1|PARP1|MAPK14|JUN|PPARG|MAPK3|SRC|STAT3|TP53|SIRT1
-7.02305	GO:0043620-regulation of DNA-templated transcription in response to stress	HSPA5|JUN|RPS6KA3|TP53|VEGFA|VHL
-7.02305	GO:0060443-mammary gland morphogenesis	AR|CSF1R|ESR1|NR3C1|SRC|VDR
-7.02305	GO:1904646-cellular response to amyloid-beta	PARP1|APP|ICAM1|IGF1R|ITGA4|TNF
-7.01057	GO:0019233-sensory perception of pain	ADORA1|ACE|EDNRB|NTRK1|MAPK3|PTGS2|TNF
-7.01057	GO:0032890-regulation of organic acid transport	ADORA1|AKT1|AKT2|ITGB1|MIF|PPARA|TNF
-7.00579	GO:0090316-positive regulation of intracellular protein transport	AKT2|MAPK14|HRAS|HSP90AA1|ITGB2|JAK2|PRKCD|MAPK8|PTGS2
-6.98568	GO:0030100-regulation of endocytosis	ABL1|INSR|ITGAV|ITGB3|LGALS3|SERPINE1|PIK3CB|SRC|VEGFA|NR1H3
-6.97041	GO:0043401-steroid hormone mediated signaling pathway	AR|ESR1|NR3C1|JAK2|PPARA|PPARD|SRC
-6.97041	GO:0046425-regulation of receptor signaling pathway via JAK-STAT	F2|F2R|JAK2|KIT|PTPRC|TNF|VHL
-6.96413	GO:2001239-regulation of extrinsic apoptotic signaling pathway in absence of ligand	AKT1|BCL2|BCL2L1|FGFR1|TERT|TNF
-6.95112	GO:0002360-T cell lineage commitment	BCL2|BRAF|MTOR|STAT3|TP53
-6.95112	GO:0002431-Fc receptor mediated stimulatory signaling pathway	ABL1|LIMK1|PRKCD|PRKCE|SRC
-6.95112	GO:0003071-renal system process involved in regulation of systemic arterial blood pressure	ADORA1|AGTR1|EDNRB|F2R|REN
-6.93536	GO:0016241-regulation of macroautophagy	AKT1|CASP3|MTOR|KDR|PIK3CA|MAPK3|MAPK8|TP53|SIRT1
-6.93536	GO:0051147-regulation of muscle cell differentiation	BCL2|MAPK14|MTOR|G6PD|KIT|MDM2|MMP14|PPARA|SIRT1
-6.93082	GO:0006919-activation of cysteine-type endopeptidase activity involved in apoptotic process	CASP8|F2R|F3|JAK2|PPARG|TNF|XDH
-6.93082	GO:1900015-regulation of cytokine production involved in inflammatory response	ALOX5|MAPK14|F2|NOS2|PPARA|STAT3|TNF
-6.91919	GO:0009128-purine nucleoside monophosphate catabolic process	ADA|HPRT1|PNP|XDH
-6.91919	GO:0009169-purine ribonucleoside monophosphate catabolic process	ADA|HPRT1|PNP|XDH
-6.9191	GO:0006157-deoxyadenosine catabolic process	ADA|PNP|XDH
-6.9191	GO:0038086-VEGF-activated platelet-derived growth factor receptor signaling pathway	PDGFRA|PDGFRB|VEGFA
-6.9191	GO:0038091-positive regulation of cell proliferation by VEGF-activated platelet derived growth factor receptor signaling pathway	PDGFRA|PDGFRB|VEGFA
-6.9191	GO:0046090-deoxyadenosine metabolic process	ADA|PNP|XDH
-6.9122	GO:0071560-cellular response to transforming growth factor beta stimulus	ABL1|PARP1|NR3C1|IGF1R|JUN|SRC|STAT3|TP53|SIRT1
-6.90659	GO:0006110-regulation of glycolytic process	APP|EP300|MTOR|INSR|PPARA|STAT3
-6.90659	GO:0032369-negative regulation of lipid transport	AKT1|AKT2|ITGAV|ITGB3|PTPN11|NR1H3
-6.90659	GO:0051972-regulation of telomerase activity	CTNNB1|HSP90AA1|MAPK1|MAPK3|SRC|TP53
-6.90328	GO:0045444-fat cell differentiation	AKT2|CCND1|EP300|FABP4|PDGFRA|PPARG|PTGS2|SIRT1
-6.89178	GO:0006970-response to osmotic stress	CASP1|CASP3|MTOR|HSP90AA1|PTGS2|TNF|TP53
-6.89178	GO:0018210-peptidyl-threonine modification	AKT1|BCL2|MTOR|PRKCA|PRKCD|MAPK1|MAPK8
-6.89178	GO:0031098-stress-activated protein kinase signaling cascade	MAPK14|IKBKB|MAPK1|MAPK3|MAPK8|MAPK10|TNF
-6.87108	GO:0071695-anatomical structure maturation	APP|BCL2|CTNNB1|EDNRA|G6PD|KDR|MMP2|PPARG|REN|VEGFA
-6.85595	GO:0046697-decidualization	PARP1|CTSB|PPARD|PTGS2|VDR
-6.85595	GO:2000209-regulation of anoikis	BCL2|ITGA5|ITGB1|PIK3CA|SRC
-6.85329	GO:0033273-response to vitamin	CCND1|CYP26A1|F7|IGF1R|PPARD|PTGS2|VDR
-6.85232	GO:0006469-negative regulation of protein kinase activity	ABL1|AKT1|CASP3|FABP4|HMGCR|PIK3CB|PPARG|PRKCD|PTPRC|SIRT1
-6.85038	GO:0002673-regulation of acute inflammatory response	ADORA1|EDNRB|KLKB1|PIK3CG|PTGS2|TNF
-6.84566	GO:0035051-cardiocyte differentiation	EDNRA|MTOR|ITGB1|PDGFRA|PDGFRB|MAPK1|MAPK3|VEGFA
-6.84368	GO:0034284-response to monosaccharide	CASP3|ACE|ICAM1|IGF1R|PIK3CA|PPARD|PTGS2|RAF1|TNF
-6.84368	GO:0051100-negative regulation of binding	AKT1|ACE|ITGA4|JAK2|JUN|PPARA|PRKCD|MAPK3|MAPK8
-6.83367	GO:0055074-calcium ion homeostasis	ADORA1|APP|BCL2|EDNRA|ELANE|F2|KDR|PIK3CB|PRKCB|VDR
-6.79543	GO:0033628-regulation of cell adhesion mediated by integrin	ADA|ITGB3|SERPINE1|PIK3CG|PLAU|PTPN11
-6.79543	GO:0035307-positive regulation of protein dephosphorylation	ADORA1|MTOR|JAK2|PDGFRB|PRKCD|PTPRC
-6.77653	GO:0048469-cell maturation	APP|BCL2|CTNNB1|EDNRA|G6PD|KDR|PPARG|REN|VEGFA
-6.76493	GO:0035994-response to muscle stretch	MAPK14|CTNNB1|JUN|PIK3CA|RAF1
-6.76493	GO:0038179-neurotrophin signaling pathway	CASP3|NTRK1|PTPN11|RAF1|SRC
-6.76493	GO:0045822-negative regulation of heart contraction	ADORA1|IL2|JAK2|PIK3CG|TNF
-6.76493	GO:0050995-negative regulation of lipid catabolic process	ADORA1|AKT1|ALK|PIK3CG|TNF
-6.76493	GO:1904385-cellular response to angiotensin	AGTR1|CA2|IGF1R|PRKCD|SRC
-6.76121	GO:0051101-regulation of DNA binding	PARP1|CTNNB1|EP300|JAK2|JUN|MMP9|PPARG|MAPK8
-6.75445	GO:0071559-response to transforming growth factor beta	ABL1|PARP1|NR3C1|IGF1R|JUN|SRC|STAT3|TP53|SIRT1
-6.74169	GO:0048013-ephrin receptor signaling pathway	EPHB4|MMP2|MMP9|NTRK1|PTPN11|SRC
-6.74091	GO:0051149-positive regulation of muscle cell differentiation	BCL2|MAPK14|MTOR|KIT|MDM2|MMP14|SIRT1
-6.73358	GO:0071901-negative regulation of protein serine/threonine kinase activity	ABL1|AKT1|CASP3|HMGCR|PIK3CB|PPARG|PRKCD|SIRT1
-6.73251	GO:0007568-aging	ACE|EDNRA|EDNRB|FGF2|IGF1R|MMP2|NTRK1|PDGFRB|PTGS2
-6.72458	GO:0010887-negative regulation of cholesterol storage	PPARA|PPARD|PPARG|NR1H3
-6.72458	GO:0060439-trachea morphogenesis	CTNNB1|MAPK1|MAPK3|MAP2K1
-6.72458	GO:0071492-cellular response to UV-A	MMP1|MMP2|MMP3|MMP9
-6.69823	GO:0031331-positive regulation of cellular catabolic process	AKT1|AKT2|APP|MTOR|INSR|KDR|MDM2|PIK3CB|PPARA|PRKCD|MAPK3|TNF|SIRT1
-6.68911	GO:0043124-negative regulation of I-kappaB kinase/NF-kappaB signaling	ABL1|CASP8|ESR1|HDAC1|STAT1|SIRT1
-6.68911	GO:0060688-regulation of morphogenesis of a branching structure	ABL1|AR|CTNNB1|ESR1|TNF|VEGFA
-6.68911	GO:1905562-regulation of vascular endothelial cell proliferation	FGF2|FGFR1|FLT1|ITGA4|PPARG|STAT3
-6.68781	GO:0033157-regulation of intracellular protein transport	AKT2|MAPK14|HRAS|HSP90AA1|ITGB2|JAK2|PRKCD|MAPK8|PTGS2|PTPN11
-6.67775	GO:0055080-cation homeostasis	ADORA1|APP|BCL2|CA2|EDNRA|EDNRB|ELANE|F2|KDR|PIK3CB|PRKCB|MAPK1|MAPK3|VDR
-6.67773	GO:1903523-negative regulation of blood circulation	ADORA1|IL2|JAK2|PIK3CG|TNF
-6.66846	GO:0010921-regulation of phosphatase activity	MTOR|IKBKB|JAK2|LGALS3|PDGFRB|PTPRC|TNF
-6.65213	GO:0010811-positive regulation of cell-substrate adhesion	ABL1|BRAF|ITGA5|ITGB3|JAK2|KDR|PRKCE|VEGFA
-6.63764	GO:0010543-regulation of platelet activation	F2|JAK2|PDGFRA|PRKCA|PRKCD|SELP
-6.63764	GO:0031638-zymogen activation	CASP8|F9|F11|KLKB1|MMP14|PLAU
-6.63461	GO:0019932-second-messenger-mediated signaling	ADA|AGTR1|EDNRB|MTOR|CXCR2|KDR|NOS2|PTPRC|SELP|TNF
-6.62493	GO:0005996-monosaccharide metabolic process	AKT1|AKT2|MAPK14|G6PD|PIK3CA|PPARA|PPARD|TNF|TP53
-6.60382	GO:0051048-negative regulation of secretion	ADA|ADORA1|BRAF|ACE|F2R|HMGCR|PTPN11|TNF|NR1H3
-6.59902	GO:0002688-regulation of leukocyte chemotaxis	CSF1R|F7|CXCR2|MIF|SERPINE1|MAPK1|MAPK3|VEGFA
-6.59404	GO:0038094-Fc-gamma receptor signaling pathway	ABL1|LIMK1|PRKCD|PRKCE|SRC
-6.59404	GO:0050996-positive regulation of lipid catabolic process	ADORA1|AKT2|PPARA|PRKCD|PRKCE
-6.58285	GO:0050680-negative regulation of epithelial cell proliferation	ALOX5|AR|FLT1|PPARD|PPARG|STAT1|TNF|VDR|XDH
-6.5728	GO:0045471-response to ethanol	CCND1|CASP8|G6PD|IGF1R|IL2|PPARA|PRKCE|TNF
-6.56323	GO:0001776-leukocyte homeostasis	ABL1|ADA|AKT1|BCL2|CASP3|F2R|MPL
-6.56323	GO:0010507-negative regulation of autophagy	AKT1|BCL2|MTOR|MET|PIK3CA|STAT3|TP53
-6.56323	GO:0048864-stem cell development	BCL2|EDNRA|EDNRB|FGF2|MAPK1|MAPK3|PTPRC
-6.53786	GO:0030857-negative regulation of epithelial cell differentiation	CCND1|CTNNB1|MMP9|STAT1|VEGFA|XDH
-6.53655	GO:0009615-response to virus	BCL2|BCL2L1|CASP1|CHUK|MAPK14|HSP90AA1|IKBKB|JAK2|PTPRC|SRC|STAT1|TNF
-6.52219	GO:0098771-inorganic ion homeostasis	ADORA1|APP|BCL2|CA2|EDNRA|EDNRB|ELANE|F2|KDR|PIK3CB|PRKCB|MAPK1|MAPK3|VDR
-6.48947	GO:0043525-positive regulation of neuron apoptotic process	ABL1|CASP3|CTNNB1|NR3C1|TNF|TP53
-6.48947	GO:2000107-negative regulation of leukocyte apoptotic process	ADA|BCL2|BCL2L1|IL2|CXCR2|MIF
-6.47016	GO:0042770-signal transduction in response to DNA damage	ABL1|CCND1|MAPK14|MDM2|MDM4|MIF|PTPN11|TP53
-6.44503	GO:0072006-nephron development	BCL2|CTNNB1|EDNRA|EDNRB|FGF1|FGF2|PDGFRA|PDGFRB
-6.44202	GO:0043551-regulation of phosphatidylinositol 3-kinase activity	FGF2|FLT1|KIT|PDGFRA|PDGFRB|SRC
-6.44144	GO:0034765-regulation of ion transmembrane transport	ABL1|APP|BCL2|EDNRA|F2|F2R|G6PD|ITGB1|ITGB3|MMP9|ABCB1|PIK3CG|PRKCE|TNF
-6.43615	GO:0001774-microglial cell activation	APP|ITGB2|JAK2|JUN|TNF
-6.43615	GO:0043368-positive T cell selection	BCL2|BRAF|MTOR|PTPRC|STAT3
-6.43615	GO:0071480-cellular response to gamma radiation	BCL2L1|HRAS|HSPA5|MDM2|TP53
-6.42944	GO:0033673-negative regulation of kinase activity	ABL1|AKT1|CASP3|FABP4|HMGCR|PIK3CB|PPARG|PRKCD|PTPRC|SIRT1
-6.42944	GO:0045088-regulation of innate immune response	PARP1|CASP8|CREBBP|EP300|HSP90AA1|IKBKB|PPARG|PTPN11|SRC|NR1H3
-6.41973	GO:0090087-regulation of peptide transport	ADORA1|ALOX5|CA2|JAK2|NOS2|PPARD|PRKCE|PTPN11|TNF
-6.40218	GO:0044283-small molecule biosynthetic process	ADA|ALOX5|CASP1|CYP3A4|FGF2|G6PD|HMGCR|HPRT1|MIF|PNP|PPARA|PTGS1|PTGS2
-6.39636	GO:0072091-regulation of stem cell proliferation	CTNNB1|ACE|FGF2|KDR|PTPRC|TERT|TP53
-6.3955	GO:0032768-regulation of monooxygenase activity	AKT1|EGFR|PIK3CB|TERT|TNF|VDR
-6.3955	GO:0033209-tumor necrosis factor-mediated signaling pathway	CHUK|IKBKB|JAK2|STAT1|TNF|TP53
-6.3955	GO:0043388-positive regulation of DNA binding	PARP1|CTNNB1|EP300|JAK2|MMP9|PPARG
-6.39406	GO:0051056-regulation of small GTPase mediated signal transduction	ABL1|F2R|ITGAV|ITGB1|MET|NTRK1|PDGFRB|PIK3CB|PIK3CG|RAF1|SRC
-6.39215	GO:0033690-positive regulation of osteoblast proliferation	ABL1|IGF1R|ITGAV|ITGB3
-6.39215	GO:0051918-negative regulation of fibrinolysis	F2|SERPINE1|PLAU|PLG
-6.39172	GO:0050801-ion homeostasis	ADORA1|APP|BCL2|CA2|EDNRA|EDNRB|ELANE|F2|KDR|PIK3CB|PRKCB|MAPK1|MAPK3|VDR
-6.36155	GO:0045786-negative regulation of cell cycle	ABL1|CCND1|BCL2|CASP3|MAPK14|CTNNB1|MDM2|PTGS2|PTPN11|TNF|TP53|SIRT1
-6.3615	GO:0033688-regulation of osteoblast proliferation	ABL1|BCL2|IGF1R|ITGAV|ITGB3
-6.34985	GO:0034446-substrate adhesion-dependent cell spreading	ABL1|BRAF|ITGA4|ITGAV|ITGB3|SRC
-6.34934	GO:0001654-eye development	ACHE|BCL2|CTNNB1|EGFR|FLT1|HDAC1|JUN|KDR|PDGFRA|PDGFRB|STAT3|VEGFA
-6.34111	GO:0002064-epithelial cell development	AR|EDNRA|EDNRB|ESR1|ICAM1|KDR|MET|NTRK1|SRC
-6.31863	GO:0046059-dAMP catabolic process	ADA|PNP|XDH
-6.31863	GO:0046100-hypoxanthine metabolic process	ADA|HPRT1|XDH
-6.31863	GO:0046124-purine deoxyribonucleoside catabolic process	ADA|PNP|XDH
-6.31863	GO:0051919-positive regulation of fibrinolysis	F11|KLKB1|PLG
-6.31863	GO:0090170-regulation of Golgi inheritance	MAPK1|MAPK3|MAP2K1
-6.31863	GO:2000697-negative regulation of epithelial cell differentiation involved in kidney development	CTNNB1|MMP9|STAT1
-6.30505	GO:0061098-positive regulation of protein tyrosine kinase activity	ADORA1|ALK|CSF1R|ACE|EGFR|SRC
-6.3025	GO:0006874-cellular calcium ion homeostasis	ADORA1|APP|BCL2|EDNRA|ELANE|F2|PIK3CB|PRKCB|VDR
-6.30088	GO:0150063-visual system development	ACHE|BCL2|CTNNB1|EGFR|FLT1|HDAC1|JUN|KDR|PDGFRA|PDGFRB|STAT3|VEGFA
-6.29852	GO:0097529-myeloid leukocyte migration	EDNRB|FLT1|CXCR2|ITGB2|KIT|LGALS3|MMP2|PIK3CG
-6.29673	GO:0022604-regulation of cell morphogenesis	ABL1|BRAF|CSF1R|F2|ITGB2|ITGB3|KDR|KIT|MPL|SRC|VEGFA
-6.28946	GO:0032770-positive regulation of monooxygenase activity	AKT1|PIK3CB|TERT|TNF|VDR
-6.28946	GO:1901889-negative regulation of cell junction assembly	ACE|IKBKB|MMP14|SRC|TNF
-6.26985	GO:0032091-negative regulation of protein binding	AKT1|ACE|ITGA4|PPARA|PRKCD|MAPK3|MAPK8
-6.26106	GO:0042116-macrophage activation	APP|ITGB2|JAK2|JUN|PRKCE|TNF
-6.26106	GO:0048678-response to axon injury	BCL2|FGF2|JAK2|JUN|MMP2|NTRK1
-6.26106	GO:1903670-regulation of sprouting angiogenesis	ALOX5|FGF1|FGF2|ITGA5|PIK3CB|VEGFA
-6.25132	GO:0050870-positive regulation of T cell activation	ABL1|ADA|AKT1|IL2|JAK2|PNP|PIK3CA|PTPN11|PTPRC|SRC
-6.24771	GO:0009158-ribonucleoside monophosphate catabolic process	ADA|HPRT1|PNP|XDH
-6.23912	GO:0002690-positive regulation of leukocyte chemotaxis	CSF1R|F7|CXCR2|SERPINE1|MAPK1|MAPK3|VEGFA
-6.23912	GO:0046631-alpha-beta T cell activation	ABL1|ADA|BCL2|BRAF|MTOR|PTPRC|STAT3
-6.23557	GO:0010951-negative regulation of endopeptidase activity	AKT1|APP|MMP9|SERPINE1|PTGS2|RAF1|RPS6KA3|SRC|TNF|VEGFA
-6.2293	GO:0048880-sensory system development	ACHE|BCL2|CTNNB1|EGFR|FLT1|HDAC1|JUN|KDR|PDGFRA|PDGFRB|STAT3|VEGFA
-6.22786	GO:0014074-response to purine-containing compound	ADA|ADORA1|APP|HSPA5|PIK3CG|PTGS2|REN|STAT1
-6.21984	GO:0002269-leukocyte activation involved in inflammatory response	APP|ITGB2|JAK2|JUN|TNF
-6.21984	GO:0033032-regulation of myeloid cell apoptotic process	BCL2|CXCR2|MIF|PIK3CB|SIRT1
-6.21984	GO:0055094-response to lipoprotein particle	AKT1|ITGB1|ITGB2|LDLR|PPARG
-6.21984	GO:0098801-regulation of renal system process	ADORA1|AGTR1|ACE|EDNRB|F2R
-6.21984	GO:1902253-regulation of intrinsic apoptotic signaling pathway by p53 class mediator	BCL2|MDM2|MIF|TP53|SIRT1
-6.17544	GO:0045428-regulation of nitric oxide biosynthetic process	AKT1|HSP90AA1|INSR|JAK2|PTGS2|TNF
-6.17544	GO:0070228-regulation of lymphocyte apoptotic process	ADA|BCL2|IL2|LGALS3|MIF|TP53
-6.17326	GO:0021700-developmental maturation	APP|BCL2|CTNNB1|EDNRA|G6PD|KDR|MMP2|PPARG|REN|VEGFA
-6.14896	GO:1901992-positive regulation of mitotic cell cycle phase transition	AKT1|APP|CCND1|CDK4|EGFR|MDM2|TERT
-6.14742	GO:1904062-regulation of cation transmembrane transport	ABL1|APP|BCL2|EDNRA|F2|F2R|G6PD|ITGB1|ITGB3|MMP9|PIK3CG|PRKCE
-6.13617	GO:0050671-positive regulation of lymphocyte proliferation	ADA|BCL2|IL2|JAK2|MIF|MPL|PNP|PTPRC
-6.1342	GO:0032388-positive regulation of intracellular transport	AKT2|MAPK14|HRAS|HSP90AA1|ITGB2|JAK2|PRKCD|MAPK8|PTGS2
-6.13375	GO:0032731-positive regulation of interleukin-1 beta production	APP|CASP1|CASP8|JAK2|STAT3|TNF
-6.13375	GO:0046579-positive regulation of Ras protein signal transduction	F2R|NTRK1|PDGFRB|PIK3CB|PIK3CG|SRC
-6.11469	GO:0002903-negative regulation of B cell apoptotic process	ADA|BCL2|IL2|MIF
-6.11469	GO:0014909-smooth muscle cell migration	BCL2|ITGB3|PDGFRB|PLAU
-6.11369	GO:0017015-regulation of transforming growth factor beta receptor signaling pathway	CREBBP|EP300|HDAC1|HSPA5|PPARA|PPARG|TP53|SIRT1
-6.11369	GO:0045598-regulation of fat cell differentiation	AKT1|ALOX5|MAPK14|PPARD|PPARG|PTGS2|TNF|SIRT1
-6.09277	GO:0019229-regulation of vasoconstriction	ABL1|AGTR1|ACE|F2R|MMP2|PTGS2
-6.09049	GO:0019218-regulation of steroid metabolic process	FGF1|NR3C1|IGF1R|KIT|LDLR|TNF|SIRT1
-6.08729	GO:0090050-positive regulation of cell migration involved in sprouting angiogenesis	ABL1|FGF2|KDR|PTGS2|VEGFA
-6.08729	GO:1901099-negative regulation of signal transduction in absence of ligand	AKT1|BCL2|BCL2L1|TERT|TNF
-6.08729	GO:2001240-negative regulation of extrinsic apoptotic signaling pathway in absence of ligand	AKT1|BCL2|BCL2L1|TERT|TNF
-6.08185	GO:0072507-divalent inorganic cation homeostasis	ADORA1|APP|BCL2|EDNRA|ELANE|F2|KDR|PIK3CB|PRKCB|VDR
-6.07046	GO:0043010-camera-type eye development	ACHE|CTNNB1|EGFR|FLT1|HDAC1|JUN|KDR|PDGFRA|PDGFRB|STAT3|VEGFA
-6.06172	GO:0043255-regulation of carbohydrate biosynthetic process	AKT1|AKT2|EP300|NR3C1|INSR|PPARA|SIRT1
-6.06172	GO:0045639-positive regulation of myeloid cell differentiation	CASP8|MAPK14|MPL|PRKCA|STAT1|STAT3|TNF
-6.05249	GO:0080164-regulation of nitric oxide metabolic process	AKT1|HSP90AA1|INSR|JAK2|PTGS2|TNF
-6.04723	GO:0007612-learning	ABL1|APP|BRAF|HMGCR|INSR|ITGB1|KIT|PTGS2
-6.04723	GO:0010821-regulation of mitochondrion organization	AKT1|BCL2L1|EP300|KDR|MMP9|PPARG|MAPK8|TP53
-6.04723	GO:1903844-regulation of cellular response to transforming growth factor beta stimulus	CREBBP|EP300|HDAC1|HSPA5|PPARA|PPARG|TP53|SIRT1
-6.04461	GO:0030003-cellular cation homeostasis	ADORA1|APP|BCL2|CA2|EDNRA|ELANE|F2|PIK3CB|PRKCB|MAPK1|MAPK3|VDR
-6.02409	GO:0060323-head morphogenesis	BRAF|EP300|MMP2|PDGFRA|PTPN11
-6.02409	GO:0061900-glial cell activation	APP|ITGB2|JAK2|JUN|TNF
-6.02409	GO:0071402-cellular response to lipoprotein particle stimulus	AKT1|ITGB1|ITGB2|LDLR|PPARG
-6.02409	GO:1905332-positive regulation of morphogenesis of an epithelium	ABL1|AR|CTNNB1|FGF2|VEGFA
-6.0051	GO:0048588-developmental cell growth	APP|CTNNB1|EDNRA|HSP90AA1|ITGA4|ITGB1|LIMK1
-5.99163	GO:0048167-regulation of synaptic plasticity	ABL1|ADORA1|APP|BRAF|ACE|HRAS|KIT|MAPK1|PTGS2
-5.99163	GO:0051146-striated muscle cell differentiation	AKT1|BCL2|CASP3|MAPK14|MTOR|ITGB1|PDGFRA|PDGFRB|VEGFA
-5.99143	GO:0050872-white fat cell differentiation	FABP4|PDGFRA|PPARG|SIRT1
-5.9739	GO:0030888-regulation of B cell proliferation	ADA|BCL2|CASP3|IL2|MIF|PTPRC
-5.96277	GO:0051385-response to mineralocorticoid	PARP1|CCND1|ACE|IGF1R|SRC
-5.96087	GO:0034763-negative regulation of transmembrane transport	AKT1|AKT2|BCL2|ACE|MMP9|PRKCB|PRKCE|TNF
-5.94964	GO:0016049-cell growth	APP|CTNNB1|EDNRA|HSP90AA1|ITGA4|ITGB1|LIMK1
-5.93556	GO:0046632-alpha-beta T cell differentiation	ABL1|ADA|BCL2|BRAF|MTOR|STAT3
-5.92233	GO:0062014-negative regulation of small molecule metabolic process	PARP1|AKT1|EP300|PPARA|STAT3|TP53|SIRT1
-5.92228	GO:0046102-inosine metabolic process	ADA|PNP|XDH
-5.92228	GO:0046122-purine deoxyribonucleoside metabolic process	ADA|PNP|XDH
-5.92228	GO:0060978-angiogenesis involved in coronary vascular morphogenesis	ACE|FGF2|PDGFRB
-5.90324	GO:0046427-positive regulation of receptor signaling pathway via JAK-STAT	F2|F2R|JAK2|KIT|TNF
-5.89772	GO:0010976-positive regulation of neuron projection development	ABL1|ALK|BRAF|EP300|HSPA5|IGF1R|NTRK1|VEGFA
-5.87661	GO:0010763-positive regulation of fibroblast migration	AKT1|ITGB1|ITGB3|PRKCE
-5.87661	GO:0060055-angiogenesis involved in wound healing	ITGB3|KDR|PIK3CB|VEGFA
-5.87661	GO:1900034-regulation of cellular response to heat	CREBBP|EP300|MTOR|SIRT1
-5.87187	GO:0045637-regulation of myeloid cell differentiation	CASP8|MAPK14|CTNNB1|MTOR|MPL|PRKCA|STAT1|STAT3|TNF
-5.85763	GO:0006873-cellular ion homeostasis	ADORA1|APP|BCL2|CA2|EDNRA|ELANE|F2|PIK3CB|PRKCB|MAPK1|MAPK3|VDR
-5.8454	GO:0043618-regulation of transcription from RNA polymerase II promoter in response to stress	HSPA5|JUN|TP53|VEGFA|VHL
-5.8454	GO:0048645-animal organ formation	AR|CTNNB1|MAPK1|MAPK3|MAP2K1
-5.84206	GO:0022037-metencephalon development	ABL1|BCL2|HSPA5|IGF1R|MAP2K1|PTPN11|TP53
-5.84206	GO:0032651-regulation of interleukin-1 beta production	APP|CASP1|CASP8|F2R|JAK2|STAT3|TNF
-5.78914	GO:0042307-positive regulation of protein import into nucleus	MAPK14|HSP90AA1|JAK2|PRKCD|PTGS2
-5.78914	GO:1902692-regulation of neuroblast proliferation	CTNNB1|FGF2|ITGB1|TP53|VEGFA
-5.78809	GO:0033143-regulation of intracellular steroid hormone receptor signaling pathway	PARP1|AR|EP300|HDAC1|SRC|SIRT1
-5.78809	GO:0046626-regulation of insulin receptor signaling pathway	CDK4|PRKCB|PRKCD|PTPN11|SRC|SIRT1
-5.78809	GO:1900076-regulation of cellular response to insulin stimulus	PPARG|PRKCB|PRKCD|PTPN11|SRC|SIRT1
-5.7727	GO:0061448-connective tissue development	CDK4|MAPK14|CTNNB1|FGF2|HRAS|PDGFRB|PIK3CA|PPARD|MAPK3
-5.76915	GO:0009125-nucleoside monophosphate catabolic process	ADA|HPRT1|PNP|XDH
-5.76915	GO:0030224-monocyte differentiation	CSF1R|JUN|PPARG|VEGFA
-5.76915	GO:0043369-CD4-positive or CD8-positive, alpha-beta T cell lineage commitment	BCL2|BRAF|MTOR|STAT3
-5.76915	GO:0051770-positive regulation of nitric-oxide synthase biosynthetic process	JAK2|KDR|STAT1|NAMPT
-5.76915	GO:0051900-regulation of mitochondrial depolarization	PARP1|BCL2|KDR|SRC
-5.76915	GO:2000641-regulation of early endosome to late endosome transport	MAPK1|MAPK3|MAP2K1|SRC
-5.75647	GO:0050866-negative regulation of cell activation	CASP3|F2|IL2|LDLR|LGALS3|PDGFRA|PRKCD|PTPRC|NR1H3
-5.75262	GO:0061515-myeloid cell development	APP|EP300|G6PD|KIT|PTPN11|SRC
-5.74135	GO:0042391-regulation of membrane potential	ABL1|ADORA1|PARP1|AKT1|AKT2|APP|BCL2|BCL2L1|MTOR|KDR|SRC|TNF
-5.73865	GO:0071674-mononuclear cell migration	ALOX5|FLT1|ICAM1|CXCR2|LGALS3|PIK3CG|PLG
-5.71767	GO:0032732-positive regulation of interleukin-1 production	APP|CASP1|CASP8|JAK2|STAT3|TNF
-5.71605	GO:0006898-receptor-mediated endocytosis	ACHE|DNM1|CXCR2|INSR|ITGA4|ITGB1|ITGB2|LDLR
-5.71342	GO:0003014-renal system process	ADORA1|AGTR1|BCL2|EDNRA|EDNRB|F2R|REN
-5.68323	GO:1990138-neuron projection extension	CTNNB1|EDNRA|HSP90AA1|ITGA4|ITGB1|LIMK1
-5.68109	GO:0008625-extrinsic apoptotic signaling pathway via death domain receptors	BCL2|CASP8|RAF1|TNF|TNFRSF10A
-5.68109	GO:0050999-regulation of nitric-oxide synthase activity	AKT1|EGFR|PIK3CB|TERT|TNF
-5.68109	GO:1904894-positive regulation of receptor signaling pathway via STAT	F2|F2R|JAK2|KIT|TNF
-5.67717	GO:0048639-positive regulation of developmental growth	AKT1|BCL2|MAPK14|FGF2|INSR|LIMK1|PPARD|VEGFA
-5.67654	GO:0072503-cellular divalent inorganic cation homeostasis	ADORA1|APP|BCL2|EDNRA|ELANE|F2|PIK3CB|PRKCB|VDR
-5.66817	GO:0010885-regulation of cholesterol storage	PPARA|PPARD|PPARG|NR1H3
-5.66817	GO:0035813-regulation of renal sodium excretion	ADORA1|AGTR1|ACE|EDNRB
-5.66817	GO:0060438-trachea development	CTNNB1|MAPK1|MAPK3|MAP2K1
-5.66817	GO:0060977-coronary vasculature morphogenesis	ACE|FGF2|PDGFRB|VEGFA
-5.64929	GO:0001937-negative regulation of endothelial cell proliferation	ALOX5|FLT1|PPARG|STAT1|TNF|XDH
-5.64929	GO:0002526-acute inflammatory response	ELANE|F2|F3|CXCR2|KLKB1|TNF
-5.62914	GO:0007566-embryo implantation	ITGB3|MMP2|MMP9|PPARD|PTGS2
-5.62914	GO:0010171-body morphogenesis	BRAF|EP300|MMP2|PDGFRA|PTPN11
-5.62914	GO:0031952-regulation of protein autophosphorylation	ACE|JUN|PTPRC|SRC|VEGFA
-5.62914	GO:0045058-T cell selection	BCL2|BRAF|MTOR|PTPRC|STAT3
-5.62914	GO:0070527-platelet aggregation	ITGB3|MPL|PDGFRA|PIK3CB|PIK3CG
-5.62914	GO:0071548-response to dexamethasone	ACE|NR3C1|IGF1R|JAK2|PIK3CA
-5.62284	GO:0009172-purine deoxyribonucleoside monophosphate catabolic process	ADA|PNP|XDH
-5.62284	GO:0010641-positive regulation of platelet-derived growth factor receptor signaling pathway	F3|F7|SRC
-5.62284	GO:0033631-cell-cell adhesion mediated by integrin	ITGA4|ITGA5|ITGB1
-5.62284	GO:0046121-deoxyribonucleoside catabolic process	ADA|PNP|XDH
-5.60094	GO:0048762-mesenchymal cell differentiation	BCL2|CTNNB1|EDNRA|EDNRB|FGFR1|MAPK1|MAPK3|STAT1
-5.57849	GO:0014911-positive regulation of smooth muscle cell migration	BCL2|ITGB3|PDGFRB|SRC|TERT
-5.57849	GO:1905521-regulation of macrophage migration	CSF1R|MIF|MMP14|MAPK1|MAPK3
-5.57294	GO:0006144-purine nucleobase metabolic process	ADA|HPRT1|TTR|XDH
-5.57294	GO:0050901-leukocyte tethering or rolling	ITGA4|ITGB1|SELP|TNF
-5.57294	GO:0060749-mammary gland alveolus development	AR|CCND1|ESR1|VEGFA
-5.57294	GO:0061377-mammary gland lobule development	AR|CCND1|ESR1|VEGFA
-5.56687	GO:0030278-regulation of ossification	ALOX5|BCL2|MAPK14|MAPK1|MAPK3|PTPN11|VDR
-5.56687	GO:1901989-positive regulation of cell cycle phase transition	AKT1|APP|CCND1|CDK4|EGFR|MDM2|TERT
-5.56356	GO:0009266-response to temperature stimulus	ADORA1|AKT1|CASP8|FGF1|MTOR|HSP90AA1|NTRK1|PTGS2
-5.52907	GO:0010712-regulation of collagen metabolic process	F2|F2R|ITGB1|PDGFRB|PPARD
-5.52907	GO:0030890-positive regulation of B cell proliferation	ADA|BCL2|IL2|MIF|PTPRC
-5.51822	GO:0071230-cellular response to amino acid stimulus	BCL2L1|EGFR|MTOR|MMP2|PDGFRA|TNF
-5.50254	GO:0051047-positive regulation of secretion	ACHE|ADORA1|EDNRB|ITGB2|JAK2|MIF|PPARD|PPARG|PRKCE|PTPN11
-5.49264	GO:0001894-tissue homeostasis	BCL2|CTNNB1|F2R|ITGB1|KDR|PTGS2|PTPN11|SRC|VEGFA
-5.48285	GO:1901522-positive regulation of transcription from RNA polymerase II promoter involved in cellular response to chemical stimulus	EP300|JUN|TP53|VEGFA
-5.48084	GO:0048806-genitalia development	AR|CTNNB1|ESR1|PDGFRA|PTPN11
-5.48084	GO:0050918-positive chemotaxis	FGF2|LGALS3|MET|MIF|VEGFA
-5.47353	GO:2000027-regulation of animal organ morphogenesis	ABL1|AR|CTNNB1|FGF1|FGF2|TNF|VEGFA
-5.4507	GO:0051282-regulation of sequestering of calcium ion	ABL1|F2|F2R|FGF2|ITGB3|PRKCE|PTPRC
-5.44725	GO:0030036-actin cytoskeleton organization	ABL1|BCL2|BRAF|IKBKB|ITGB1|JAK2|KIT|LIMK1|PDGFRA|PDGFRB|PIK3CA|SRC|TNF
-5.44401	GO:0030900-forebrain development	ALK|APP|CASP3|CSF1R|CTNNB1|EGFR|FGF2|HDAC1|HPRT1|IGF1R|SRC
-5.43373	GO:0008542-visual learning	APP|BRAF|HMGCR|ITGB1|KIT
-5.43373	GO:0045601-regulation of endothelial cell differentiation	CTNNB1|IKBKB|TNF|VEGFA|XDH
-5.43373	GO:0060711-labyrinthine layer development	AKT1|CASP8|PLG|MAPK1|MAP2K1
-5.43373	GO:0070849-response to epidermal growth factor	AKT1|EGFR|MAPK1|MAPK3|PTPN11
-5.4224	GO:1902903-regulation of supramolecular fiber organization	ABL1|APP|BRAF|MTOR|HSPA8|LDLR|LIMK1|MET|PIK3CA|PRKCD|PRKCE
-5.41911	GO:0006816-calcium ion transport	BCL2|EDNRA|EDNRB|F2R|FGF2|ITGAV|PRKCB|PTPRC|VDR
-5.41873	GO:0002791-regulation of peptide secretion	ADORA1|ALOX5|JAK2|NOS2|PPARD|PRKCE|PTPN11|TNF
-5.40271	GO:2001020-regulation of response to DNA damage stimulus	ABL1|PARP1|BCL2|BCL2L1|EGFR|MDM2|MIF|PRKCD|TP53|SIRT1
-5.39738	GO:0002223-stimulatory C-type lectin receptor signaling pathway	CREBBP|EP300|IKBKB|SRC
-5.39738	GO:0002902-regulation of B cell apoptotic process	ADA|BCL2|IL2|MIF
-5.39738	GO:0003081-regulation of systemic arterial blood pressure by renin-angiotensin	AGTR1|ACE|EDNRB|REN
-5.39738	GO:0010623-programmed cell death involved in cell development	BCL2|BCL2L1|KIT|NTRK1
-5.39738	GO:0032516-positive regulation of phosphoprotein phosphatase activity	MTOR|JAK2|PDGFRB|PTPRC
-5.39738	GO:0032891-negative regulation of organic acid transport	ADORA1|AKT1|AKT2|TNF
-5.39738	GO:0044062-regulation of excretion	ADORA1|AGTR1|ACE|EDNRB
-5.39738	GO:0046128-purine ribonucleoside metabolic process	ADA|HPRT1|PNP|XDH
-5.39738	GO:0051000-positive regulation of nitric-oxide synthase activity	AKT1|PIK3CB|TERT|TNF
-5.39738	GO:0051769-regulation of nitric-oxide synthase biosynthetic process	JAK2|KDR|STAT1|NAMPT
-5.39738	GO:0060444-branching involved in mammary gland duct morphogenesis	AR|ESR1|SRC|VDR
-5.39738	GO:0061756-leukocyte adhesion to vascular endothelial cell	ITGA4|ITGB1|SELP|TNF
-5.39738	GO:0071404-cellular response to low-density lipoprotein particle stimulus	ITGB1|ITGB2|LDLR|PPARG
-5.39738	GO:1990840-response to lectin	CREBBP|EP300|IKBKB|SRC
-5.39738	GO:1990858-cellular response to lectin	CREBBP|EP300|IKBKB|SRC
-5.39376	GO:0005975-carbohydrate metabolic process	AKT1|AKT2|ALDH2|BRAF|MAPK14|G6PD|INSR|PIK3CA|PPARA|PPARD|TNF|TP53
-5.39018	GO:0031330-negative regulation of cellular catabolic process	AKT1|BCL2|MAPK14|MTOR|MET|PIK3CA|PIK3CG|STAT3|TP53
-5.38769	GO:0009299-mRNA transcription	PPARG|STAT3|TP53|VDR|NR1H3
-5.38769	GO:0031648-protein destabilization	CREBBP|EP300|MDM2|SRC|SIRT1
-5.38769	GO:0045981-positive regulation of nucleotide metabolic process	APP|MTOR|INSR|NOS2|PPARA
-5.38769	GO:1900544-positive regulation of purine nucleotide metabolic process	APP|MTOR|INSR|NOS2|PPARA
-5.38363	GO:1902107-positive regulation of leukocyte differentiation	ADA|CASP8|IL2|MMP14|PNP|PRKCA|PTPRC|TNF
-5.38363	GO:1903708-positive regulation of hemopoiesis	ADA|CASP8|IL2|MMP14|PNP|PRKCA|PTPRC|TNF
-5.3834	GO:0032652-regulation of interleukin-1 production	APP|CASP1|CASP8|F2R|JAK2|STAT3|TNF
-5.38139	GO:0010742-macrophage derived foam cell differentiation	EP300|PPARG|STAT1
-5.38139	GO:0046053-dAMP metabolic process	ADA|PNP|XDH
-5.38139	GO:0046130-purine ribonucleoside catabolic process	ADA|PNP|XDH
-5.38139	GO:0060745-mammary gland branching involved in pregnancy	AR|ESR1|VDR
-5.38139	GO:0120041-positive regulation of macrophage proliferation	CSF1R|MAPK1|MAPK3
-5.3641	GO:0001656-metanephros development	BCL2|CTNNB1|CXCR2|PDGFRA|PDGFRB|STAT1
-5.3641	GO:0008306-associative learning	ABL1|APP|BRAF|HMGCR|ITGB1|KIT
-5.34268	GO:0045933-positive regulation of muscle contraction	ADA|F2R|HSP90AA1|KIT|PTGS2
-5.34268	GO:2000378-negative regulation of reactive oxygen species metabolic process	BCL2|G6PD|MMP3|PPARA|TP53
-5.33948	GO:0016125-sterol metabolic process	APP|CYP3A4|CYP26A1|G6PD|HMGCR|LDLR|PPARD
-5.33446	GO:0001892-embryonic placenta development	AKT1|CASP8|EGFR|PLG|MAPK1|MAP2K1
-5.33446	GO:0032092-positive regulation of protein binding	ABL1|APP|ACE|EP300|MMP9|TERT
-5.31609	GO:0097242-amyloid-beta clearance	IGF1R|INSR|ITGB2|LDLR
-5.31609	GO:1902254-negative regulation of intrinsic apoptotic signaling pathway by p53 class mediator	BCL2|MDM2|MIF|SIRT1
-5.31472	GO:1903169-regulation of calcium ion transmembrane transport	ABL1|BCL2|F2|F2R|G6PD|ITGB3|PIK3CG|PRKCE
-5.3052	GO:0010660-regulation of muscle cell apoptotic process	IGF1R|CXCR2|JAK2|PPARG|TP53|SIRT1
-5.3052	GO:2000243-positive regulation of reproductive process	AR|CTNNB1|EDNRB|INSR|SRC|VEGFA
-5.29866	GO:0046456-icosanoid biosynthetic process	ALOX5|CASP1|MIF|PTGS1|PTGS2
-5.29866	GO:1902041-regulation of extrinsic apoptotic signaling pathway via death domain receptors	BCL2L1|ICAM1|LGALS3|SERPINE1|RAF1
-5.29629	GO:0072073-kidney epithelium development	BCL2|CTNNB1|EDNRA|EDNRB|FGF1|FGF2|CXCR2
-5.29389	GO:0006066-alcohol metabolic process	ALDH2|APP|CYP3A4|EDNRB|FGF2|G6PD|HMGCR|LDLR|PPARD|TTR
-5.28088	GO:0050777-negative regulation of immune response	PARP1|MAPK14|IL2|LGALS3|PPARG|PTPRC|SRC|NR1H3
-5.27917	GO:0030163-protein catabolic process	AKT1|CASP3|CASP8|CTNNB1|CTSB|CTSD|ELANE|MTOR|HSPA5|HSPA8|HSP90AA1|LDLR|MDM2|MMP2|SIRT1
-5.27712	GO:0003007-heart morphogenesis	EDNRA|EPHB4|MTOR|INSR|JUN|MDM2|MDM4|TP53|VEGFA
-5.27631	GO:0035023-regulation of Rho protein signal transduction	ABL1|F2R|ITGB1|MET|PDGFRB|RAF1
-5.25559	GO:0030316-osteoclast differentiation	MAPK14|CSF1R|CTNNB1|SRC|TNF
-5.25559	GO:0043491-protein kinase B signaling	AKT1|FGF2|KDR|PIK3CA|TNF
-5.23858	GO:0036120-cellular response to platelet-derived growth factor stimulus	HDAC1|ITGB3|PDGFRB|SRC
-5.23858	GO:2000637-positive regulation of miRNA-mediated gene silencing	EGFR|MAP2K1|STAT3|TP53
-5.23497	GO:0006631-fatty acid metabolic process	ALOX5|MAPK14|CYP2C19|CYP3A4|MIF|PPARA|PPARD|PPARG|PTGS1|PTGS2
-5.23497	GO:0032409-regulation of transporter activity	APP|BCL2|EDNRA|ITGB1|MMP9|ABCB1|PPARG|PRKCD|PRKCE|NR1H3
-5.21957	GO:0072331-signal transduction by p53 class mediator	EP300|MDM2|MDM4|MIF|TP53|SIRT1
-5.20012	GO:0060537-muscle tissue development	ABL1|BCL2|MAPK14|EDNRA|EP300|MTOR|ITGB1|PDGFRA|PDGFRB|VEGFA
-5.18205	GO:0034330-cell junction organization	ACHE|APP|BCL2|CSF1R|CTNNB1|F2R|IGF1R|INSR|ITGA5|ITGB3|PRKCA|SRC
-5.17886	GO:0032071-regulation of endodeoxyribonuclease activity	AKT1|PRKCD|SIRT1
-5.17886	GO:0060385-axonogenesis involved in innervation	EDNRA|ITGA4|NTRK1
-5.17886	GO:0061044-negative regulation of vascular wound healing	ALOX5|SERPINE1|TNF
-5.17886	GO:0070255-regulation of mucus secretion	ADA|ADORA1|PRKCE
-5.17886	GO:0090077-foam cell differentiation	EP300|PPARG|STAT1
-5.17886	GO:0090400-stress-induced premature senescence	MAPK14|TP53|SIRT1
-5.17886	GO:0120040-regulation of macrophage proliferation	CSF1R|MAPK1|MAPK3
-5.17212	GO:0007632-visual behavior	APP|BRAF|HMGCR|ITGB1|KIT
-5.17212	GO:0042100-B cell proliferation	ABL1|ADA|BCL2|PRKCD|PTPRC
-5.16454	GO:0045980-negative regulation of nucleotide metabolic process	PARP1|PPARA|STAT3|TP53
-5.16454	GO:0050927-positive regulation of positive chemotaxis	F3|F7|KDR|VEGFA
-5.16454	GO:0060148-positive regulation of post-transcriptional gene silencing	EGFR|MAP2K1|STAT3|TP53
-5.16454	GO:1900370-positive regulation of post-transcriptional gene silencing by RNA	EGFR|MAP2K1|STAT3|TP53
-5.16421	GO:0009791-post-embryonic development	ABL1|BCL2|MTOR|JAK2|KDR|VEGFA
-5.13701	GO:0044070-regulation of anion transport	ADORA1|CA2|ITGB1|MIF|ABCB1|TNF
-5.13329	GO:0055065-metal ion homeostasis	ADORA1|APP|BCL2|EDNRA|EDNRB|ELANE|F2|KDR|PIK3CB|PRKCB|VDR
-5.10168	GO:0060491-regulation of cell projection assembly	MTOR|HRAS|HSP90AA1|ICAM1|KIT|PIK3CA|PRKCD|SRC
-5.09367	GO:0003156-regulation of animal organ formation	AR|CTNNB1|FGF1|FGF2
-5.09367	GO:0031103-axon regeneration	BCL2|JAK2|JUN|MMP2
-5.09367	GO:0036119-response to platelet-derived growth factor	HDAC1|ITGB3|PDGFRB|SRC
-5.09367	GO:0050857-positive regulation of antigen receptor-mediated signaling pathway	ADA|PRKCB|PRKCH|PTPRC
-5.09367	GO:0050926-regulation of positive chemotaxis	F3|F7|KDR|VEGFA
-5.09367	GO:1905523-positive regulation of macrophage migration	CSF1R|MMP14|MAPK1|MAPK3
-5.09367	GO:2000773-negative regulation of cellular senescence	ABL1|MIF|TERT|SIRT1
-5.092	GO:1900087-positive regulation of G1/S transition of mitotic cell cycle	AKT1|CCND1|EGFR|MDM2|TERT
-5.092	GO:2000648-positive regulation of stem cell proliferation	CTNNB1|FGF2|KDR|PTPRC|TERT
-5.092	GO:2000772-regulation of cellular senescence	ABL1|MIF|TERT|TP53|SIRT1
-5.06769	GO:0032787-monocarboxylic acid metabolic process	ALOX5|MAPK14|CYP2C19|CYP3A4|CYP26A1|MIF|PPARA|PPARD|PPARG|PTGS1|PTGS2|TP53
-5.05732	GO:0051153-regulation of striated muscle cell differentiation	BCL2|MAPK14|MTOR|G6PD|MMP14|PPARA
-5.05312	GO:0030518-intracellular steroid hormone receptor signaling pathway	AR|ESR1|NR3C1|JAK2|SRC
-5.05312	GO:0032835-glomerulus development	BCL2|EDNRA|EDNRB|PDGFRA|PDGFRB
-5.04995	GO:0090596-sensory organ morphogenesis	BCL2|CTNNB1|EDNRA|HDAC1|KDR|MAPK1|MAPK3|STAT3|VEGFA
-5.03193	GO:0120254-olefinic compound metabolic process	ALOX5|CYP2C19|CYP3A4|EDNRB|PTGS1|PTGS2|TTR
-5.03136	GO:0003158-endothelium development	CTNNB1|EDNRA|EDNRB|ICAM1|KDR|MET
-5.02572	GO:0001945-lymph vessel development	FGF2|FLT4|KDR|VEGFA
-5.02572	GO:0042278-purine nucleoside metabolic process	ADA|HPRT1|PNP|XDH
-5.02572	GO:0070231-T cell apoptotic process	ADA|AKT1|BCL2|TP53
-5.02572	GO:1905564-positive regulation of vascular endothelial cell proliferation	FGF2|FGFR1|ITGA4|STAT3
-5.01498	GO:0002444-myeloid leukocyte mediated immunity	ACE|ELANE|F2|KIT|PIK3CG
-5.00436	GO:0000255-allantoin metabolic process	ADA|PNP|XDH
-5.00436	GO:0002016-regulation of blood volume by renin-angiotensin	AGTR1|ACE|REN
-5.00436	GO:0006152-purine nucleoside catabolic process	ADA|PNP|XDH
-5.00436	GO:0031620-regulation of fever generation	EDNRB|PTGS2|TNF
-5.00436	GO:0034351-negative regulation of glial cell apoptotic process	PRKCA|PRKCD|PRKCH
-4.99358	GO:0016525-negative regulation of angiogenesis	ALOX5|CTNNB1|SERPINE1|PIK3CB|PPARG|STAT1|TNF
-4.99358	GO:0050796-regulation of insulin secretion	ALOX5|JAK2|NOS2|PPARD|PRKCE|PTPN11|TNF
-4.98031	GO:0030512-negative regulation of transforming growth factor beta receptor signaling pathway	HDAC1|HSPA5|PPARA|PPARG|TP53|SIRT1
-4.98031	GO:0032755-positive regulation of interleukin-6 production	APP|F2R|NOS2|PTPN11|STAT3|TNF
-4.98031	GO:0097306-cellular response to alcohol	AKT1|CDK4|CTNNB1|ACE|IGF1R|PRKCE
-4.97756	GO:0008543-fibroblast growth factor receptor signaling pathway	CTNNB1|FGF1|FGF2|FGFR1|PTPN11
-4.96045	GO:0002052-positive regulation of neuroblast proliferation	CTNNB1|FGF2|ITGB1|VEGFA
-4.96045	GO:0010758-regulation of macrophage chemotaxis	CSF1R|MIF|MAPK1|MAPK3
-4.96045	GO:0014812-muscle cell migration	BCL2|ITGB3|PDGFRB|PLAU
-4.96045	GO:1903649-regulation of cytoplasmic transport	MAPK1|MAPK3|MAP2K1|SRC
-4.96045	GO:1903672-positive regulation of sprouting angiogenesis	FGF1|FGF2|ITGA5|VEGFA
-4.9558	GO:0007292-female gamete generation	BCL2|CTNNB1|EDNRA|MMP2|PTGS2|SRC|SIRT1
-4.9558	GO:0009749-response to glucose	CASP3|ACE|ICAM1|IGF1R|PIK3CA|PPARD|RAF1
-4.9558	GO:2000181-negative regulation of blood vessel morphogenesis	ALOX5|CTNNB1|SERPINE1|PIK3CB|PPARG|STAT1|TNF
-4.94559	GO:0030029-actin filament-based process	ABL1|BCL2|BRAF|IKBKB|ITGB1|JAK2|KIT|LIMK1|PDGFRA|PDGFRB|PIK3CA|SRC|TNF
-4.94084	GO:0042306-regulation of protein import into nucleus	MAPK14|HSP90AA1|JAK2|PRKCD|PTGS2
-4.93712	GO:1901343-negative regulation of vasculature development	ALOX5|CTNNB1|SERPINE1|PIK3CB|PPARG|STAT1|TNF
-4.93327	GO:0060348-bone development	MAPK14|EP300|KIT|MMP14|PTPN11|PTPRC|SRC|TP53
-4.93038	GO:0007179-transforming growth factor beta receptor signaling pathway	PARP1|JUN|SRC|STAT3|TP53|SIRT1
-4.93038	GO:0021549-cerebellum development	ABL1|HSPA5|IGF1R|MAP2K1|PTPN11|TP53
-4.90479	GO:0034109-homotypic cell-cell adhesion	ITGB3|MPL|PDGFRA|PIK3CB|PIK3CG
-4.89767	GO:0048265-response to pain	AKT1|EDNRB|MTOR|NTRK1
-4.89767	GO:0097066-response to thyroid hormone	CTSB|ACE|F7|KIT
-4.86938	GO:0090311-regulation of protein deacetylation	EP300|MAPK8|TP53|VEGFA|SIRT1
-4.86938	GO:1904356-regulation of telomere maintenance via telomere lengthening	PARP1|CTNNB1|MAPK1|MAPK3|SRC
-4.85749	GO:0071322-cellular response to carbohydrate stimulus	ACE|ICAM1|IGF1R|PIK3CA|PRKCB|RAF1
-4.85749	GO:0071346-cellular response to interferon-gamma	CASP1|JAK2|NOS2|STAT1|TNF|TP53
-4.85749	GO:0072009-nephron epithelium development	BCL2|CTNNB1|EDNRA|EDNRB|FGF1|FGF2
-4.85104	GO:0009155-purine deoxyribonucleotide catabolic process	ADA|PNP|XDH
-4.85104	GO:0009170-purine deoxyribonucleoside monophosphate metabolic process	ADA|PNP|XDH
-4.85104	GO:0032070-regulation of deoxyribonuclease activity	AKT1|PRKCD|SIRT1
-4.85104	GO:0070254-mucus secretion	ADA|ADORA1|PRKCE
-4.85104	GO:2000544-regulation of endothelial cell chemotaxis to fibroblast growth factor	FGF1|FGF2|FGFR1
-4.8372	GO:0001782-B cell homeostasis	ABL1|ADA|BCL2|CASP3
-4.8372	GO:0060325-face morphogenesis	EP300|MMP2|PDGFRA|PTPN11
-4.8372	GO:0110110-positive regulation of animal organ morphogenesis	AR|CTNNB1|FGF1|FGF2
-4.8372	GO:1902230-negative regulation of intrinsic apoptotic signaling pathway in response to DNA damage	BCL2|BCL2L1|MIF|SIRT1
-4.8346	GO:0002260-lymphocyte homeostasis	ABL1|ADA|AKT1|BCL2|CASP3
-4.8346	GO:0008286-insulin receptor signaling pathway	AKT1|AKT2|IGF1R|INSR|PIK3CA
-4.8346	GO:0046824-positive regulation of nucleocytoplasmic transport	MAPK14|HSP90AA1|JAK2|PRKCD|PTGS2
-4.83371	GO:0032760-positive regulation of tumor necrosis factor production	APP|JAK2|MIF|PTPN11|PTPRC|STAT3
-4.82785	GO:0090101-negative regulation of transmembrane receptor protein serine/threonine kinase signaling pathway	ABL1|HDAC1|HSPA5|PPARA|PPARG|TP53|SIRT1
-4.82646	GO:0000278-mitotic cell cycle	ABL1|APP|CCND1|BCL2|CDK4|EDNRA|ITGB1|MDM2|ABCB1|PRKCA|PRKCB|PTPN11|TP53
-4.81241	GO:0010975-regulation of neuron projection development	ABL1|AKT1|ALK|BRAF|EP300|HSPA5|IGF1R|LIMK1|NTRK1|MAP2K1|VEGFA
-4.81017	GO:0035265-organ growth	ABL1|AR|BCL2|ESR1|PDGFRB|PTPN11
-4.80909	GO:0010876-lipid localization	ACE|FABP4|LDLR|NOS2|ABCB1|PPARA|PPARD|PPARG|PTGS2|TNF
-4.80042	GO:0070542-response to fatty acid	CDK4|LDLR|PIK3CA|PTGS2|SRC
-4.77888	GO:0002220-innate immune response activating cell surface receptor signaling pathway	CREBBP|EP300|IKBKB|SRC
-4.77888	GO:0032148-activation of protein kinase B activity	FGF1|MTOR|INSR|SRC
-4.77888	GO:0045987-positive regulation of smooth muscle contraction	ADA|F2R|KIT|PTGS2
-4.77888	GO:0060674-placenta blood vessel development	AKT1|PLG|MAPK1|MAP2K1
-4.77888	GO:0098751-bone cell development	EP300|KIT|PTPN11|SRC
-4.77888	GO:1902042-negative regulation of extrinsic apoptotic signaling pathway via death domain receptors	BCL2L1|ICAM1|SERPINE1|RAF1
-4.76682	GO:0002218-activation of innate immune response	CREBBP|EP300|HSP90AA1|IKBKB|SRC
-4.76682	GO:0051893-regulation of focal adhesion assembly	ABL1|KDR|MMP14|SRC|VEGFA
-4.76682	GO:0090109-regulation of cell-substrate junction assembly	ABL1|KDR|MMP14|SRC|VEGFA
-4.75002	GO:1901987-regulation of cell cycle phase transition	AKT1|APP|CCND1|BCL2|CDK4|MAPK14|EGFR|MDM2|PTPN11|TERT|TP53
-4.7412	GO:0099536-synaptic signaling	ACHE|ADORA1|AKT1|BRAF|CTNNB1|F2R|JAK2|PLG|PRKCE|MAPK1|RPS6KA3
-4.74101	GO:0046822-regulation of nucleocytoplasmic transport	MAPK14|HSP90AA1|JAK2|PRKCD|PTGS2|PTPN11
-4.74101	GO:1903557-positive regulation of tumor necrosis factor superfamily cytokine production	APP|JAK2|MIF|PTPN11|PTPRC|STAT3
-4.7338	GO:0006940-regulation of smooth muscle contraction	ADA|ADORA1|F2R|KIT|PTGS2
-4.7338	GO:0040014-regulation of multicellular organism growth	APP|BCL2|CDK4|PIK3CA|STAT3
-4.72314	GO:0055001-muscle cell development	BCL2|EDNRA|MTOR|ITGB1|PDGFRA|PDGFRB|VEGFA
-4.72257	GO:0001569-branching involved in blood vessel morphogenesis	CTNNB1|EDNRA|KDR|VEGFA
-4.72257	GO:0002758-innate immune response-activating signal transduction	CREBBP|EP300|IKBKB|SRC
-4.72257	GO:0031102-neuron projection regeneration	BCL2|JAK2|JUN|MMP2
-4.72257	GO:0060416-response to growth hormone	AKT1|F7|JAK2|STAT3
-4.72257	GO:0070227-lymphocyte apoptotic process	ADA|AKT1|BCL2|TP53
-4.71842	GO:0045833-negative regulation of lipid metabolic process	ADORA1|AKT1|ALK|PIK3CG|TNF|SIRT1
-4.71433	GO:0009120-deoxyribonucleoside metabolic process	ADA|PNP|XDH
-4.71433	GO:0031639-plasminogen activation	F11|KLKB1|PLAU
-4.71433	GO:0034350-regulation of glial cell apoptotic process	PRKCA|PRKCD|PRKCH
-4.71433	GO:0042451-purine nucleoside biosynthetic process	ADA|HPRT1|PNP
-4.71433	GO:0042455-ribonucleoside biosynthetic process	ADA|HPRT1|PNP
-4.71433	GO:0046129-purine ribonucleoside biosynthetic process	ADA|HPRT1|PNP
-4.71433	GO:0061418-regulation of transcription from RNA polymerase II promoter in response to hypoxia	TP53|VEGFA|VHL
-4.71433	GO:1904847-regulation of cell chemotaxis to fibroblast growth factor	FGF1|FGF2|FGFR1
-4.70132	GO:0050854-regulation of antigen receptor-mediated signaling pathway	ADA|LGALS3|PRKCB|PRKCH|PTPRC
-4.6869	GO:0006914-autophagy	ABL1|CTSD|MTOR|HSPA8|HSP90AA1|PIK3CB|MAPK3|SRC|TP53
-4.6869	GO:0061919-process utilizing autophagic mechanism	ABL1|CTSD|MTOR|HSPA8|HSP90AA1|PIK3CB|MAPK3|SRC|TP53
-4.67391	GO:0001678-cellular glucose homeostasis	ACE|ICAM1|IGF1R|PIK3CA|RAF1|SIRT1
-4.67391	GO:0048259-regulation of receptor-mediated endocytosis	INSR|ITGAV|ITGB3|SERPINE1|PIK3CB|VEGFA
-4.67238	GO:0001959-regulation of cytokine-mediated signaling pathway	CASP1|CASP8|IKBKB|PPARG|PTPN11|PTPRC|NR1H3
-4.67238	GO:0043271-negative regulation of ion transport	ADORA1|BCL2|ACE|MMP9|PRKCE|PTGS2|TNF
-4.66937	GO:0042531-positive regulation of tyrosine phosphorylation of STAT protein	CSF1R|IL2|JAK2|KIT|TNF
-4.66937	GO:0070613-regulation of protein processing	KLKB1|MMP14|SERPINE1|PLAU|SRC
-4.66924	GO:0002697-regulation of immune effector process	ICAM1|IL2|ITGB2|KIT|LGALS3|MIF|NOS2|PTPRC|TNF|SIRT1
-4.66813	GO:0045684-positive regulation of epidermis development	FGF2|PPARD|PRKCH|VDR
-4.66813	GO:0045907-positive regulation of vasoconstriction	ABL1|ACE|F2R|PTGS2
-4.66813	GO:0090279-regulation of calcium ion import	CTNNB1|ACE|LGALS3|PDGFRB
-4.66813	GO:2000191-regulation of fatty acid transport	AKT1|AKT2|MIF|PPARA
-4.63793	GO:1902808-positive regulation of cell cycle G1/S phase transition	AKT1|CCND1|EGFR|MDM2|TERT
-4.63028	GO:0031032-actomyosin structure organization	BRAF|ITGB1|LIMK1|PDGFRA|PDGFRB|SRC
-4.61545	GO:0038034-signal transduction in absence of ligand	BCL2|BCL2L1|IL2|ITGAV
-4.61545	GO:0051973-positive regulation of telomerase activity	CTNNB1|HSP90AA1|MAPK1|MAPK3
-4.61545	GO:0097192-extrinsic apoptotic signaling pathway in absence of ligand	BCL2|BCL2L1|IL2|ITGAV
-4.61545	GO:1901797-negative regulation of signal transduction by p53 class mediator	BCL2|MDM2|MIF|SIRT1
-4.607	GO:0010611-regulation of cardiac muscle hypertrophy	PARP1|G6PD|PPARA|PPARG|PRKCA
-4.607	GO:0030858-positive regulation of epithelial cell differentiation	CTNNB1|FGF2|SERPINE1|PRKCH|VDR
-4.607	GO:0150116-regulation of cell-substrate junction organization	ABL1|KDR|MMP14|SRC|VEGFA
-4.607	GO:2000401-regulation of lymphocyte migration	ABL1|AKT1|APP|ITGA4|ITGB3
-4.59557	GO:0007276-gamete generation	AKT1|AR|BCL2|BCL2L1|CTNNB1|ACE|EDNRA|MTOR|ITGB1|KIT|MMP2|PTGS2|SRC|SIRT1
-4.59098	GO:0014842-regulation of skeletal muscle satellite cell proliferation	FGF2|JAK2|PPARD
-4.59098	GO:0031650-regulation of heat generation	EDNRB|PTGS2|TNF
-4.59098	GO:0033327-Leydig cell differentiation	AR|CCND1|PDGFRA
-4.59098	GO:0043276-anoikis	AKT1|MTOR|PIK3CA
-4.59098	GO:0060333-interferon-gamma-mediated signaling pathway	JAK2|STAT1|TP53
-4.59098	GO:0061307-cardiac neural crest cell differentiation involved in heart development	EDNRA|MAPK1|MAPK3
-4.59098	GO:0061308-cardiac neural crest cell development involved in heart development	EDNRA|MAPK1|MAPK3
-4.59098	GO:1900272-negative regulation of long-term synaptic potentiation	ABL1|ADORA1|APP
-4.59098	GO:1903238-positive regulation of leukocyte tethering or rolling	ELANE|ITGA4|SELP
-4.59098	GO:1903800-positive regulation of miRNA maturation	EGFR|MAP2K1|TP53
-4.58748	GO:0006690-icosanoid metabolic process	ALOX5|CASP1|CYP2C19|MIF|PTGS1|PTGS2
-4.57654	GO:0001570-vasculogenesis	CTNNB1|ITGAV|KDR|PDGFRB|VEGFA
-4.57654	GO:0014823-response to activity	ITGB3|MMP2|PIK3CA|PPARD|TNF
-4.57654	GO:0031623-receptor internalization	ACHE|DNM1|CXCR2|ITGB1|ITGB2
-4.57654	GO:0042098-T cell proliferation	ABL1|IL2|PIK3CG|PTPRC|TP53
-4.57524	GO:0008544-epidermis development	BCL2|CASP3|CTNNB1|EGFR|FGF2|HDAC1|INSR|PPARA|MAP2K1
-4.56638	GO:0008203-cholesterol metabolic process	APP|CYP3A4|G6PD|HMGCR|LDLR|PPARD
-4.56443	GO:0016242-negative regulation of macroautophagy	AKT1|MTOR|PIK3CA|TP53
-4.56443	GO:2000406-positive regulation of T cell migration	ABL1|APP|ITGA4|ITGB3
-4.55785	GO:0006937-regulation of muscle contraction	ADA|ADORA1|F2R|HSP90AA1|KIT|PIK3CG|PTGS2
-4.54656	GO:0072028-nephron morphogenesis	BCL2|CTNNB1|FGF1|FGF2|PDGFRB
-4.54604	GO:0097435-supramolecular fiber organization	ABL1|APP|BCL2|BRAF|ITGB1|JAK2|LIMK1|MDM2|PDGFRA|PDGFRB|SRC|VHL
-4.52608	GO:1902905-positive regulation of supramolecular fiber organization	ABL1|APP|BRAF|MTOR|LIMK1|MET|PRKCE
-4.52479	GO:0006720-isoprenoid metabolic process	CYP2C19|CYP3A4|CYP26A1|HMGCR|PPARD|TTR
-4.51704	GO:0014743-regulation of muscle hypertrophy	PARP1|G6PD|PPARA|PPARG|PRKCA
-4.51704	GO:0045600-positive regulation of fat cell differentiation	AKT1|MAPK14|PPARD|PPARG|PTGS2
-4.51704	GO:1903317-regulation of protein maturation	KLKB1|MMP14|SERPINE1|PLAU|SRC
-4.51495	GO:0001990-regulation of systemic arterial blood pressure by hormone	AGTR1|ACE|EDNRB|REN
-4.51495	GO:0009119-ribonucleoside metabolic process	ADA|HPRT1|PNP|XDH
-4.51495	GO:0010922-positive regulation of phosphatase activity	MTOR|JAK2|PDGFRB|PTPRC
-4.51495	GO:0046320-regulation of fatty acid oxidation	AKT1|AKT2|PPARA|PPARD
-4.51495	GO:1903580-positive regulation of ATP metabolic process	APP|MTOR|INSR|PPARA
-4.50428	GO:0002821-positive regulation of adaptive immune response	ADA|IL2|JAK2|PTPRC|TNF|SIRT1
-4.48796	GO:0033555-multicellular organismal response to stress	AKT1|BCL2|EDNRB|MTOR|NTRK1
-4.48396	GO:0090100-positive regulation of transmembrane receptor protein serine/threonine kinase signaling pathway	PARP1|CREBBP|EP300|JAK2|KDR|PPARG
-4.47919	GO:0060759-regulation of response to cytokine stimulus	CASP1|CASP8|IKBKB|PPARG|PTPN11|PTPRC|NR1H3
-4.47919	GO:0090276-regulation of peptide hormone secretion	ALOX5|JAK2|NOS2|PPARD|PRKCE|PTPN11|TNF
-4.47862	GO:0038166-angiotensin-activated signaling pathway	AGTR1|CA2|SRC
-4.47862	GO:0051450-myoblast proliferation	ABL1|CTNNB1|SRC
-4.47862	GO:0061029-eyelid development in camera-type eye	EGFR|HDAC1|JUN
-4.46694	GO:0070229-negative regulation of lymphocyte apoptotic process	ADA|BCL2|IL2|MIF
-4.46694	GO:1902745-positive regulation of lamellipodium organization	MTOR|HSP90AA1|PIK3CA|SRC
-4.44841	GO:0043409-negative regulation of MAPK cascade	ABL1|HMGCR|IGF1R|PIK3CB|PPARG|PRKCD|PTPRC
-4.43628	GO:0006875-cellular metal ion homeostasis	ADORA1|APP|BCL2|EDNRA|ELANE|F2|PIK3CB|PRKCB|VDR
-4.43317	GO:0042129-regulation of T cell proliferation	CASP3|CTNNB1|IL2|JAK2|LGALS3|PNP|PTPRC
-4.43317	GO:0044770-cell cycle phase transition	APP|CCND1|BCL2|CDK4|ITGB1|ABCB1|PTPRC
-4.43108	GO:0050810-regulation of steroid biosynthetic process	FGF1|NR3C1|IGF1R|TNF|SIRT1
-4.4241	GO:0042476-odontogenesis	CTNNB1|HDAC1|SERPINE1|PDGFRA|PPARA|SRC
-4.42031	GO:0043516-regulation of DNA damage response, signal transduction by p53 class mediator	MDM2|MIF|TP53|SIRT1
-4.42031	GO:1902229-regulation of intrinsic apoptotic signaling pathway in response to DNA damage	BCL2|BCL2L1|MIF|SIRT1
-4.40325	GO:0045685-regulation of glial cell differentiation	CTNNB1|F2|MTOR|HDAC1|LDLR
-4.40325	GO:0051339-regulation of lyase activity	ADORA3|EDNRA|EDNRB|NOS2|RAF1
-4.40325	GO:0072089-stem cell proliferation	CTNNB1|FGF2|KDR|ABCB1|TP53
-4.39329	GO:0055086-nucleobase-containing small molecule metabolic process	ADA|PARP1|MTOR|G6PD|HMGCR|HPRT1|HSPA8|PNP|MAPK1|TTR|XDH|NAMPT
-4.38802	GO:0048738-cardiac muscle tissue development	ABL1|EDNRA|MTOR|ITGB1|PDGFRA|PDGFRB|VEGFA
-4.38802	GO:2000045-regulation of G1/S transition of mitotic cell cycle	AKT1|CCND1|BCL2|EGFR|MDM2|TERT|TP53
-4.38509	GO:0034341-response to interferon-gamma	CASP1|JAK2|NOS2|STAT1|TNF|TP53
-4.37583	GO:0032729-positive regulation of interferon-gamma production	ABL1|HRAS|IL2|JAK2|TNF
-4.37583	GO:0090559-regulation of membrane permeability	BCL2|BCL2L1|MTOR|MAPK8|TP53
-4.37547	GO:0001991-regulation of systemic arterial blood pressure by circulatory renin-angiotensin	ACE|EDNRB|REN
-4.37547	GO:0009159-deoxyribonucleoside monophosphate catabolic process	ADA|PNP|XDH
-4.37547	GO:0033598-mammary gland epithelial cell proliferation	CCND1|ESR1|MAPK1
-4.37547	GO:0043101-purine-containing compound salvage	ADA|HPRT1|PNP
-4.37547	GO:0048246-macrophage chemotaxis	EDNRB|LGALS3|MMP2
-4.37547	GO:0061043-regulation of vascular wound healing	ALOX5|SERPINE1|TNF
-4.37547	GO:0070102-interleukin-6-mediated signaling pathway	JAK2|SRC|STAT3
-4.37547	GO:0071236-cellular response to antibiotic	HSPA5|MDM2|TP53
-4.37547	GO:1904044-response to aldosterone	PARP1|ACE|IGF1R
-4.37499	GO:0007044-cell-substrate junction assembly	BCL2|ITGA5|ITGB3|SRC
-4.37499	GO:0044060-regulation of endocrine process	AGTR1|F2R|PTPN11|REN
-4.37499	GO:0051145-smooth muscle cell differentiation	CTNNB1|EDNRA|EDNRB|VEGFA
-4.37315	GO:0034767-positive regulation of ion transmembrane transport	ABL1|EDNRA|F2|F2R|G6PD|ITGB1|ABCB1
-4.36584	GO:1902652-secondary alcohol metabolic process	APP|CYP3A4|G6PD|HMGCR|LDLR|PPARD
-4.35957	GO:0021537-telencephalon development	ALK|CASP3|CSF1R|CTNNB1|EGFR|HDAC1|HPRT1|IGF1R
-4.34879	GO:0090049-regulation of cell migration involved in sprouting angiogenesis	ABL1|FGF2|KDR|PTGS2|VEGFA
-4.34675	GO:0046683-response to organophosphorus	APP|HSPA5|PIK3CG|PTGS2|REN|STAT1
-4.34368	GO:0002833-positive regulation of response to biotic stimulus	CREBBP|EP300|HSP90AA1|IKBKB|MIF|PRKCA|SRC
-4.34368	GO:0010721-negative regulation of cell development	CTNNB1|EDNRB|F2|LDLR|TNF|TP53|VEGFA
-4.33091	GO:0032965-regulation of collagen biosynthetic process	F2|F2R|PDGFRB|PPARD
-4.33091	GO:0060612-adipose tissue development	CDK4|HRAS|PIK3CA|PPARD
-4.33091	GO:0071392-cellular response to estradiol stimulus	EGFR|ESR1|IGF1R|MMP2
-4.33091	GO:0150115-cell-substrate junction organization	BCL2|ITGA5|ITGB3|SRC
-4.32993	GO:0008610-lipid biosynthetic process	ALOX5|CYP3A4|FGF2|G6PD|HMGCR|MIF|PIK3CA|PIK3CB|PIK3CG|PPARD|PTGS1|PTGS2
-4.32784	GO:0051928-positive regulation of calcium ion transport	ABL1|F2|F2R|G6PD|LGALS3|PDGFRB
-4.30908	GO:0001889-liver development	ADA|CCND1|JUN|MET|PIK3CA|TNF
-4.30908	GO:0002262-myeloid cell homeostasis	CASP3|G6PD|JAK2|KIT|MPL|VEGFA
-4.30908	GO:0002285-lymphocyte activation involved in immune response	ABL1|ADA|MTOR|ICAM1|STAT3|TP53
-4.30908	GO:0032874-positive regulation of stress-activated MAPK cascade	APP|FLT4|HRAS|TNF|VEGFA|XDH
-4.30908	GO:0034754-cellular hormone metabolic process	CYP3A4|CYP26A1|EDNRB|ESR1|PDGFRA|TTR
-4.30381	GO:0030111-regulation of Wnt signaling pathway	ABL1|APP|MAPK14|CTNNB1|EGFR|FGF2|HDAC1|SRC|TERT
-4.30015	GO:0014706-striated muscle tissue development	ABL1|EDNRA|MTOR|ITGB1|PDGFRA|PDGFRB|VEGFA
-4.2885	GO:0002699-positive regulation of immune effector process	IL2|ITGB2|KIT|MIF|NOS2|PTPRC|TNF|SIRT1
-4.28801	GO:0002691-regulation of cellular extravasation	ELANE|ICAM1|ITGA4|SELP
-4.28801	GO:0007595-lactation	CCND1|VDR|VEGFA|XDH
-4.28801	GO:0031295-T cell costimulation	AKT1|PIK3CA|PTPN11|SRC
-4.28801	GO:0045124-regulation of bone resorption	CSF1R|ITGB3|PRKCA|SRC
-4.28801	GO:0070232-regulation of T cell apoptotic process	ADA|BCL2|LGALS3|TP53
-4.28801	GO:0071470-cellular response to osmotic stress	CASP1|CASP3|MTOR|PTGS2
-4.28015	GO:0001759-organ induction	CTNNB1|FGF1|FGF2
-4.28015	GO:0003376-sphingosine-1-phosphate receptor signaling pathway	AKT1|PIK3CB|PIK3CG
-4.28015	GO:0009163-nucleoside biosynthetic process	ADA|HPRT1|PNP
-4.28015	GO:0014857-regulation of skeletal muscle cell proliferation	FGF2|JAK2|PPARD
-4.28015	GO:0034404-nucleobase-containing small molecule biosynthetic process	ADA|HPRT1|PNP
-4.28015	GO:0043518-negative regulation of DNA damage response, signal transduction by p53 class mediator	MDM2|MIF|SIRT1
-4.28015	GO:0045725-positive regulation of glycogen biosynthetic process	AKT1|AKT2|INSR
-4.28015	GO:1902166-negative regulation of intrinsic apoptotic signaling pathway in response to DNA damage by p53 class mediator	BCL2|MIF|SIRT1
-4.27205	GO:0070304-positive regulation of stress-activated protein kinase signaling cascade	APP|FLT4|HRAS|TNF|VEGFA|XDH
-4.27205	GO:0070555-response to interleukin-1	APP|IKBKB|MMP2|PRKCA|MAPK3|SRC
-4.27156	GO:0070588-calcium ion transmembrane transport	BCL2|EDNRA|EDNRB|F2R|FGF2|ITGAV|PTPRC
-4.26989	GO:0045446-endothelial cell differentiation	EDNRA|EDNRB|ICAM1|KDR|MET
-4.25377	GO:0061008-hepaticobiliary system development	ADA|CCND1|JUN|MET|PIK3CA|TNF
-4.24622	GO:0009167-purine ribonucleoside monophosphate metabolic process	ADA|HPRT1|PNP|XDH
-4.24622	GO:0021587-cerebellum morphogenesis	ABL1|HSPA5|MAP2K1|PTPN11
-4.24622	GO:0030330-DNA damage response, signal transduction by p53 class mediator	MDM2|MDM4|MIF|TP53
-4.24622	GO:0038061-NIK/NF-kappaB signaling	AKT1|ALK|CHUK|TNFRSF10A
-4.24622	GO:2000249-regulation of actin cytoskeleton reorganization	ABL1|CSF1R|HRAS|PDGFRA
-4.24622	GO:2000403-positive regulation of lymphocyte migration	ABL1|APP|ITGA4|ITGB3
-4.24429	GO:0042475-odontogenesis of dentin-containing tooth	CTNNB1|HDAC1|SERPINE1|PDGFRA|PPARA
-4.24429	GO:0042509-regulation of tyrosine phosphorylation of STAT protein	CSF1R|IL2|JAK2|KIT|TNF
-4.24429	GO:0051279-regulation of release of sequestered calcium ion into cytosol	ABL1|F2|F2R|ITGB3|PRKCE
-4.24429	GO:1905897-regulation of response to endoplasmic reticulum stress	ALOX5|BCL2L1|HSPA5|NR1H3|SIRT1
-4.24429	GO:2000736-regulation of stem cell differentiation	ABL1|FGF2|HDAC1|PDGFRA|STAT3
-4.24429	GO:2001021-negative regulation of response to DNA damage stimulus	BCL2|BCL2L1|MDM2|MIF|SIRT1
-4.2433	GO:0051495-positive regulation of cytoskeleton organization	ABL1|BRAF|MTOR|HRAS|LIMK1|MET|PRKCE
-4.24172	GO:0099537-trans-synaptic signaling	ACHE|ADORA1|AKT1|BRAF|CTNNB1|F2R|PLG|PRKCE|MAPK1|RPS6KA3
-4.2293	GO:0045664-regulation of neuron differentiation	ALK|APP|BCL2|EDNRB|FGF2|FGFR1|ITGB1
-4.21767	GO:2001235-positive regulation of apoptotic signaling pathway	JAK2|PRKCD|PTPRC|TNF|TP53|SIRT1
-4.21563	GO:0010639-negative regulation of organelle organization	PARP1|AKT1|BCL2L1|MET|PIK3CA|PPARG|PRKCD|SRC|TP53
-4.20549	GO:0009154-purine ribonucleotide catabolic process	ADA|HPRT1|PNP|XDH
-4.20549	GO:0031294-lymphocyte costimulation	AKT1|PIK3CA|PTPN11|SRC
-4.20549	GO:0042789-mRNA transcription by RNA polymerase II	PPARG|STAT3|VDR|NR1H3
-4.20549	GO:0097009-energy homeostasis	ALK|PIK3CA|STAT3|SIRT1
-4.19412	GO:0051851-modulation by host of symbiont process	CSF1R|EP300|HDAC1|HSPA8|JUN
-4.19156	GO:0046321-positive regulation of fatty acid oxidation	AKT2|PPARA|PPARD
-4.19156	GO:0048266-behavioral response to pain	AKT1|MTOR|NTRK1
-4.19156	GO:0070875-positive regulation of glycogen metabolic process	AKT1|AKT2|INSR
-4.19156	GO:0090399-replicative senescence	SERPINE1|TERT|TP53
-4.19156	GO:0090520-sphingolipid mediated signaling pathway	AKT1|PIK3CB|PIK3CG
-4.19156	GO:2000696-regulation of epithelial cell differentiation involved in kidney development	CTNNB1|MMP9|STAT1
-4.19156	GO:2000846-regulation of corticosteroid hormone secretion	AGTR1|PTPN11|REN
-4.18778	GO:0120032-regulation of plasma membrane bounded cell projection assembly	MTOR|HRAS|HSP90AA1|ICAM1|KIT|PIK3CA|PRKCD
-4.18541	GO:0034329-cell junction assembly	ACHE|APP|BCL2|CTNNB1|ITGA5|ITGB3|PRKCA|SRC
-4.16952	GO:0035264-multicellular organism growth	AR|EP300|MTOR|PTPN11|TP53
-4.16952	GO:0061326-renal tubule development	BCL2|CTNNB1|FGF1|FGF2|STAT1
-4.16577	GO:0009126-purine nucleoside monophosphate metabolic process	ADA|HPRT1|PNP|XDH
-4.16577	GO:0014014-negative regulation of gliogenesis	CTNNB1|F2|LDLR|TP53
-4.16577	GO:0031063-regulation of histone deacetylation	MAPK8|TP53|VEGFA|SIRT1
-4.16577	GO:0048066-developmental pigmentation	BCL2|EDNRA|EDNRB|KIT
-4.16577	GO:1903573-negative regulation of response to endoplasmic reticulum stress	ALOX5|BCL2L1|HSPA5|NR1H3
-4.14722	GO:0001649-osteoblast differentiation	ACHE|AKT1|MAPK14|CTNNB1|FGF2|IGFBP3
-4.14524	GO:0030901-midbrain development	CTNNB1|FGF2|G6PD|HSPA5|CXCR2
-4.14524	GO:0044344-cellular response to fibroblast growth factor stimulus	CTNNB1|FGF1|FGF2|FGFR1|PTPN11
-4.13018	GO:1901990-regulation of mitotic cell cycle phase transition	AKT1|APP|CCND1|BCL2|CDK4|EGFR|MDM2|TERT|TP53
-4.12996	GO:0002705-positive regulation of leukocyte mediated immunity	IL2|ITGB2|KIT|NOS2|PTPRC|TNF
-4.12996	GO:0050905-neuromuscular process	ABL1|APP|EDNRA|MTOR|HSP90AA1|TNF
-4.12702	GO:0001658-branching involved in ureteric bud morphogenesis	BCL2|CTNNB1|FGF1|FGF2
-4.12702	GO:0003254-regulation of membrane depolarization	PARP1|BCL2|KDR|SRC
-4.12702	GO:0021575-hindbrain morphogenesis	ABL1|HSPA5|MAP2K1|PTPN11
-4.12702	GO:0060425-lung morphogenesis	CTNNB1|MAPK1|MAPK3|MAP2K1
-4.12126	GO:0018958-phenol-containing compound metabolic process	BCL2|COMT|CTSB|EDNRA|HPRT1
-4.12126	GO:0050829-defense response to Gram-negative bacterium	ELANE|F2|NOS2|SERPINE1|SELP
-4.12014	GO:0050864-regulation of B cell activation	ADA|BCL2|CASP3|IL2|MIF|MMP14|PTPRC
-4.11284	GO:0046328-regulation of JNK cascade	APP|EGFR|FLT4|HRAS|IGF1R|TNF
-4.10882	GO:0002363-alpha-beta T cell lineage commitment	BCL2|MTOR|STAT3
-4.10882	GO:0009151-purine deoxyribonucleotide metabolic process	ADA|PNP|XDH
-4.10882	GO:0010831-positive regulation of myotube differentiation	MAPK14|MTOR|MMP14
-4.10882	GO:0030949-positive regulation of vascular endothelial growth factor receptor signaling pathway	ITGA5|ITGB3|PRKCB
-4.10882	GO:0048009-insulin-like growth factor receptor signaling pathway	AKT1|AR|IGF1R
-4.10882	GO:1901550-regulation of endothelial cell development	IKBKB|TNF|VEGFA
-4.10882	GO:1902165-regulation of intrinsic apoptotic signaling pathway in response to DNA damage by p53 class mediator	BCL2|MIF|SIRT1
-4.10882	GO:1903140-regulation of establishment of endothelial barrier	IKBKB|TNF|VEGFA
-4.10882	GO:1903236-regulation of leukocyte tethering or rolling	ELANE|ITGA4|SELP
-4.10882	GO:1903358-regulation of Golgi organization	MAPK1|MAPK3|MAP2K1
-4.09759	GO:0032370-positive regulation of lipid transport	MIF|PPARG|PRKCD|NR1H3|SIRT1
-4.09759	GO:0055007-cardiac muscle cell differentiation	MTOR|ITGB1|PDGFRA|PDGFRB|VEGFA
-4.09759	GO:0060993-kidney morphogenesis	BCL2|CTNNB1|FGF1|FGF2|PDGFRB
-4.09759	GO:0071333-cellular response to glucose stimulus	ACE|ICAM1|IGF1R|PIK3CA|RAF1
-4.0971	GO:0110053-regulation of actin filament organization	ABL1|BRAF|MTOR|LIMK1|MET|PIK3CA|PRKCD|PRKCE
-4.0971	GO:1903532-positive regulation of secretion by cell	ACHE|ITGB2|JAK2|MIF|PPARD|PPARG|PRKCE|PTPN11
-4.08919	GO:0003044-regulation of systemic arterial blood pressure mediated by a chemical signal	AGTR1|ACE|EDNRB|REN
-4.08919	GO:0010830-regulation of myotube differentiation	BCL2|MAPK14|MTOR|MMP14
-4.08919	GO:0060976-coronary vasculature development	ACE|FGF2|PDGFRB|VEGFA
-4.08919	GO:1990090-cellular response to nerve growth factor stimulus	AKT1|APP|HSPA5|NTRK1
-4.08919	GO:2000273-positive regulation of signaling receptor activity	ADORA1|HDAC1|ITGB1|JAK2
-4.08383	GO:0046486-glycerolipid metabolic process	CSF1R|FGF2|PDGFRB|PIK3CA|PIK3CB|PIK3CG|PTPN11|NR1H3|SIRT1
-4.06551	GO:0042176-regulation of protein catabolic process	AKT1|EGFR|HMGCR|HSP90AA1|LDLR|MDM2|MDM4|NOS2|TNF
-4.05223	GO:0048286-lung alveolus development	ADA|ACE|FLT4|KDR
-4.05223	GO:0090199-regulation of release of cytochrome c from mitochondria	AKT1|BCL2L1|MMP9|TP53
-4.05112	GO:0001823-mesonephros development	BCL2|CTNNB1|FGF1|FGF2|REN
-4.05112	GO:0051591-response to cAMP	APP|HSPA5|PIK3CG|REN|STAT1
-4.05112	GO:0071331-cellular response to hexose stimulus	ACE|ICAM1|IGF1R|PIK3CA|RAF1
-4.05112	GO:2000177-regulation of neural precursor cell proliferation	CTNNB1|FGF2|ITGB1|TP53|VEGFA
-4.04731	GO:0044282-small molecule catabolic process	ADA|ALDH2|CYP3A4|CYP26A1|NOS2|PNP|PPARD|TP53|XDH
-4.0457	GO:0031644-regulation of nervous system process	ADORA1|APP|EDNRB|F2R|SRC|TNF
-4.04145	GO:0045619-regulation of lymphocyte differentiation	ABL1|ADA|BRAF|IL2|MMP14|PNP|PTPRC
-4.04055	GO:0051668-localization within membrane	ADORA1|AKT2|BRAF|EGFR|HSPA5|HSP90AA1|IKBKB|ITGA4|ITGB2|PTPRC|TNF
-4.03123	GO:0030038-contractile actin filament bundle assembly	BRAF|LIMK1|SRC
-4.03123	GO:0030220-platelet formation	CASP3|EP300|PTPN11
-4.03123	GO:0030728-ovulation	MMP2|PTGS2|SIRT1
-4.03123	GO:0033033-negative regulation of myeloid cell apoptotic process	BCL2|CXCR2|MIF
-4.03123	GO:0043149-stress fiber assembly	BRAF|LIMK1|SRC
-4.03123	GO:0045780-positive regulation of bone resorption	ITGB3|PRKCA|SRC
-4.03123	GO:0046040-IMP metabolic process	HPRT1|PNP|XDH
-4.03123	GO:0046112-nucleobase biosynthetic process	ADA|MTOR|HPRT1
-4.03123	GO:0048569-post-embryonic animal organ development	JAK2|KDR|VEGFA
-4.03123	GO:0060391-positive regulation of SMAD protein signal transduction	PARP1|JAK2|PPARG
-4.03123	GO:0060644-mammary gland epithelial cell differentiation	AKT1|AKT2|FGF2
-4.01612	GO:0006195-purine nucleotide catabolic process	ADA|HPRT1|PNP|XDH
-4.01612	GO:0030850-prostate gland development	AR|CTNNB1|ESR1|MMP2
-4.01612	GO:0031641-regulation of myelination	AKT1|CTNNB1|MTOR|TNF
-4.01612	GO:0045776-negative regulation of blood pressure	ADORA1|NOS2|PPARA|TNF
-4.01612	GO:0046850-regulation of bone remodeling	CSF1R|ITGB3|PRKCA|SRC
-4.01612	GO:0048483-autonomic nervous system development	CTNNB1|EDNRA|EDNRB|NTRK1
-4.01612	GO:0048546-digestive tract morphogenesis	BCL2|CTNNB1|EGFR|PDGFRA
-4.01612	GO:0048675-axon extension	EDNRA|HSP90AA1|ITGB1|LIMK1
-4.01612	GO:1990089-response to nerve growth factor	AKT1|APP|HSPA5|NTRK1
-4.01291	GO:0120161-regulation of cold-induced thermogenesis	ACHE|FABP4|IGF1R|JAK2|VEGFA|NR1H3
-4.00576	GO:0071326-cellular response to monosaccharide stimulus	ACE|ICAM1|IGF1R|PIK3CA|RAF1
-4.00576	GO:0071774-response to fibroblast growth factor	CTNNB1|FGF1|FGF2|FGFR1|PTPN11
-4.00307	GO:1902806-regulation of cell cycle G1/S phase transition	AKT1|CCND1|BCL2|EGFR|MDM2|TERT|TP53
-4.00127	GO:0003012-muscle system process	ADA|ADORA1|EDNRA|EDNRB|MTOR|HSP90AA1|PIK3CA|TNF
-3.99794	GO:0072657-protein localization to membrane	ADORA1|AKT2|BRAF|EGFR|HSPA5|HSP90AA1|IKBKB|ITGA4|ITGB2|TNF
-3.98349	GO:0042303-molting cycle	BCL2|CTNNB1|EGFR|HDAC1|PTGS2
-3.98349	GO:0042633-hair cycle	BCL2|CTNNB1|EGFR|HDAC1|PTGS2
-3.98349	GO:0051781-positive regulation of cell division	FGF1|FGF2|IGF1R|PRKCE|VEGFA
-3.98081	GO:0001885-endothelial cell development	EDNRA|EDNRB|ICAM1|MET
-3.98081	GO:0009261-ribonucleotide catabolic process	ADA|HPRT1|PNP|XDH
-3.98081	GO:0034198-cellular response to amino acid starvation	MTOR|MAPK1|MAPK3|MAPK8
-3.98081	GO:0042311-vasodilation	ADORA1|EDNRB|PPARD|TNF
-3.98081	GO:2000404-regulation of T cell migration	ABL1|APP|ITGA4|ITGB3
-3.97011	GO:0002443-leukocyte mediated immunity	ACE|ELANE|F2|HPRT1|ICAM1|KIT|PIK3CG|PRKCD
-3.96465	GO:0055067-monovalent inorganic cation homeostasis	BCL2|CA2|EDNRA|EDNRB|MAPK1|MAPK3
-3.96148	GO:0030218-erythrocyte differentiation	CASP3|G6PD|JAK2|KIT|VEGFA
-3.96148	GO:0051492-regulation of stress fiber assembly	ABL1|BRAF|MTOR|LIMK1|MET
-3.95818	GO:0002523-leukocyte migration involved in inflammatory response	ALOX5|ELANE|TNF
-3.95818	GO:0008631-intrinsic apoptotic signaling pathway in response to oxidative stress	BCL2|JAK2|PRKCD
-3.95818	GO:0010544-negative regulation of platelet activation	F2|PDGFRA|PRKCD
-3.95818	GO:0010759-positive regulation of macrophage chemotaxis	CSF1R|MAPK1|MAPK3
-3.95818	GO:0036003-positive regulation of transcription from RNA polymerase II promoter in response to stress	HSPA5|TP53|VEGFA
-3.95818	GO:0036303-lymph vessel morphogenesis	FGF2|FLT4|VEGFA
-3.95818	GO:0043031-negative regulation of macrophage activation	LDLR|PTPRC|NR1H3
-3.95818	GO:1901659-glycosyl compound biosynthetic process	ADA|HPRT1|PNP
-3.95818	GO:1902894-negative regulation of miRNA transcription	PPARA|PPARD|PPARG
-3.94881	GO:1903531-negative regulation of secretion by cell	ADORA1|BRAF|F2R|HMGCR|PTPN11|NR1H3
-3.94627	GO:0007405-neuroblast proliferation	CTNNB1|FGF2|ITGB1|TP53
-3.94627	GO:0043687-post-translational protein modification	JAK2|PRKCA|PRKCB|PRKCD
-3.94627	GO:0045737-positive regulation of cyclin-dependent protein serine/threonine kinase activity	AKT1|CCND1|EGFR|SRC
-3.94627	GO:0051349-positive regulation of lyase activity	ADORA3|EDNRA|NOS2|RAF1
-3.92816	GO:0043583-ear development	BCL2|EDNRA|FGF2|PDGFRB|MAPK1|MAPK3|PTPN11
-3.91823	GO:1903321-negative regulation of protein modification by small protein conjugation or removal	ABL1|AKT1|CTNNB1|LIMK1|PRKCE
-3.91247	GO:0007259-receptor signaling pathway via JAK-STAT	IL2|JAK2|STAT1|STAT3
-3.91247	GO:0050982-detection of mechanical stimulus	CTNNB1|KIT|NTRK1|TNF
-3.91247	GO:1990928-response to amino acid starvation	MTOR|MAPK1|MAPK3|MAPK8
-3.90198	GO:0008360-regulation of cell shape	CSF1R|F2|ITGB2|KDR|KIT|VEGFA
-3.89698	GO:0008593-regulation of Notch signaling pathway	AKT1|KIT|MMP14|SRC|STAT3
-3.89698	GO:0043502-regulation of muscle adaptation	PARP1|G6PD|PPARA|PPARG|PRKCA
-3.88918	GO:0001836-release of cytochrome c from mitochondria	BCL2|BCL2L1|TP53
-3.88918	GO:0031998-regulation of fatty acid beta-oxidation	AKT1|AKT2|PPARA
-3.88918	GO:0036344-platelet morphogenesis	CASP3|EP300|PTPN11
-3.88918	GO:0042053-regulation of dopamine metabolic process	ALDH2|HPRT1|ITGB2
-3.88918	GO:0042069-regulation of catecholamine metabolic process	ALDH2|HPRT1|ITGB2
-3.88918	GO:0043586-tongue development	CTNNB1|HDAC1|KIT
-3.88918	GO:0060218-hematopoietic stem cell differentiation	BCL2|ACE|TP53
-3.88918	GO:0060716-labyrinthine layer blood vessel development	AKT1|PLG|MAPK1
-3.88918	GO:1900221-regulation of amyloid-beta clearance	HDAC1|HMGCR|TNF
-3.88918	GO:1903579-negative regulation of ATP metabolic process	PARP1|PPARA|STAT3
-3.88918	GO:2000269-regulation of fibroblast apoptotic process	PIK3CA|PIK3CG|TP53
-3.88918	GO:2000629-negative regulation of miRNA metabolic process	PPARA|PPARD|PPARG
-3.8866	GO:0050871-positive regulation of B cell activation	ADA|BCL2|IL2|MIF|MMP14|PTPRC
-3.87953	GO:0034976-response to endoplasmic reticulum stress	ABL1|CCND1|BCL2|EP300|HSPA5|JUN|TP53
-3.87939	GO:0010823-negative regulation of mitochondrion organization	AKT1|BCL2L1|PPARG|TP53
-3.87939	GO:0045912-negative regulation of carbohydrate metabolic process	EP300|PPARA|STAT3|TP53
-3.87939	GO:0051496-positive regulation of stress fiber assembly	ABL1|BRAF|MTOR|LIMK1
-3.87939	GO:0097696-receptor signaling pathway via STAT	IL2|JAK2|STAT1|STAT3
-3.87596	GO:0032642-regulation of chemokine production	APP|CSF1R|ELANE|MIF|TNF
-3.87596	GO:0120162-positive regulation of cold-induced thermogenesis	ACHE|FABP4|IGF1R|JAK2|VEGFA
-3.87133	GO:0046488-phosphatidylinositol metabolic process	CSF1R|FGF2|PDGFRB|PIK3CA|PIK3CB|PIK3CG
-3.85518	GO:0006885-regulation of pH	BCL2|CA2|EDNRB|MAPK1|MAPK3
-3.85518	GO:0043279-response to alkaloid	BCL2L1|CASP3|HSPA5|HSP90AA1|PRKCE
-3.84698	GO:0006111-regulation of gluconeogenesis	EP300|NR3C1|PPARA|SIRT1
-3.84698	GO:0032210-regulation of telomere maintenance via telomerase	CTNNB1|MAPK1|MAPK3|SRC
-3.84698	GO:0050886-endocrine process	AGTR1|ACE|EDNRB|REN
-3.84698	GO:0051155-positive regulation of striated muscle cell differentiation	BCL2|MAPK14|MTOR|MMP14
-3.84698	GO:0071622-regulation of granulocyte chemotaxis	CSF1R|CXCR2|MAPK1|MAPK3
-3.83463	GO:0006721-terpenoid metabolic process	CYP2C19|CYP3A4|CYP26A1|PPARD|TTR
-3.83463	GO:0007200-phospholipase C-activating G protein-coupled receptor signaling pathway	AGTR1|EDNRB|ESR1|F2R|CXCR2
-3.82382	GO:0001516-prostaglandin biosynthetic process	MIF|PTGS1|PTGS2
-3.82382	GO:0010042-response to manganese ion	APP|HSPA5|PTGS2
-3.82382	GO:0010829-negative regulation of glucose transmembrane transport	ACE|PRKCB|TNF
-3.82382	GO:0036092-phosphatidylinositol-3-phosphate biosynthetic process	PIK3CA|PIK3CB|PIK3CG
-3.82382	GO:0042454-ribonucleoside catabolic process	ADA|PNP|XDH
-3.82382	GO:0045821-positive regulation of glycolytic process	APP|MTOR|INSR
-3.82382	GO:0046457-prostanoid biosynthetic process	MIF|PTGS1|PTGS2
-3.82382	GO:0071498-cellular response to fluid shear stress	MMP2|PTGS2|SRC
-3.82382	GO:0072012-glomerulus vasculature development	EDNRA|PDGFRA|PDGFRB
-3.82382	GO:1905517-macrophage migration	EDNRB|LGALS3|MMP2
-3.82015	GO:0045930-negative regulation of mitotic cell cycle	ABL1|CCND1|BCL2|CTNNB1|MDM2|TNF|TP53
-3.81989	GO:0007281-germ cell development	AKT1|BCL2|BCL2L1|CTNNB1|EDNRA|MTOR|KIT|SRC
-3.81523	GO:0042149-cellular response to glucose starvation	BCL2|HSPA5|TP53|SIRT1
-3.81523	GO:0072523-purine-containing compound catabolic process	ADA|HPRT1|PNP|XDH
-3.81523	GO:1902743-regulation of lamellipodium organization	MTOR|HSP90AA1|PIK3CA|SRC
-3.81523	GO:1904031-positive regulation of cyclin-dependent protein kinase activity	AKT1|CCND1|EGFR|SRC
-3.81431	GO:0032204-regulation of telomere maintenance	PARP1|CTNNB1|MAPK1|MAPK3|SRC
-3.79682	GO:0006936-muscle contraction	ADA|EDNRA|EDNRB|MTOR|HSP90AA1|PIK3CA|TNF
-3.79421	GO:0000077-DNA damage checkpoint signaling	CCND1|MAPK14|MDM2|PTPN11|TP53
-3.79421	GO:0009408-response to heat	AKT1|FGF1|MTOR|HSP90AA1|PTGS2
-3.79421	GO:0031341-regulation of cell killing	BCL2L1|ICAM1|NOS2|MAPK8|PTPRC
-3.78411	GO:0002686-negative regulation of leukocyte migration	ADA|ADORA1|AKT1|MIF
-3.78411	GO:0002931-response to ischemia	BCL2|CSF1R|PIK3CB|TP53
-3.78411	GO:0060675-ureteric bud morphogenesis	BCL2|CTNNB1|FGF1|FGF2
-3.78411	GO:1903202-negative regulation of oxidative stress-induced cell death	AKT1|CTNNB1|MET|SIRT1
-3.78411	GO:2000179-positive regulation of neural precursor cell proliferation	CTNNB1|FGF2|ITGB1|VEGFA
-3.77433	GO:0033559-unsaturated fatty acid metabolic process	ALOX5|CYP2C19|MIF|PTGS1|PTGS2
-3.77433	GO:0034101-erythrocyte homeostasis	CASP3|G6PD|JAK2|KIT|VEGFA
-3.77433	GO:0046620-regulation of organ growth	AKT1|MAPK14|FGF2|G6PD|PPARA
-3.76173	GO:0032069-regulation of nuclease activity	AKT1|PRKCD|SIRT1
-3.76173	GO:0035584-calcium-mediated signaling using intracellular calcium source	KDR|PTPRC|SELP
-3.76173	GO:0035855-megakaryocyte development	EP300|KIT|PTPN11
-3.76173	GO:0044321-response to leptin	CCND1|STAT3|SIRT1
-3.76173	GO:0046628-positive regulation of insulin receptor signaling pathway	PTPN11|SRC|SIRT1
-3.76173	GO:0048485-sympathetic nervous system development	CTNNB1|EDNRA|NTRK1
-3.76173	GO:1903209-positive regulation of oxidative stress-induced cell death	ABL1|MMP3|TNF
-3.76173	GO:2000810-regulation of bicellular tight junction assembly	IKBKB|PRKCH|TNF
-3.76173	GO:2000831-regulation of steroid hormone secretion	AGTR1|PTPN11|REN
-3.75466	GO:0110020-regulation of actomyosin structure organization	ABL1|BRAF|MTOR|LIMK1|MET
-3.7536	GO:0001954-positive regulation of cell-matrix adhesion	ABL1|ITGB3|KDR|VEGFA
-3.7536	GO:0009116-nucleoside metabolic process	ADA|HPRT1|PNP|XDH
-3.7536	GO:0035019-somatic stem cell population maintenance	BRAF|KIT|RAF1|STAT3
-3.7536	GO:0045761-regulation of adenylate cyclase activity	ADORA3|EDNRA|EDNRB|RAF1
-3.7536	GO:0045806-negative regulation of endocytosis	ITGAV|ITGB3|LGALS3|NR1H3
-3.7536	GO:0072171-mesonephric tubule morphogenesis	BCL2|CTNNB1|FGF1|FGF2
-3.72367	GO:0043954-cellular component maintenance	CSF1R|F2R|IGF1R|INSR
-3.70262	GO:0002053-positive regulation of mesenchymal cell proliferation	CTNNB1|KDR|STAT1
-3.70262	GO:0002446-neutrophil mediated immunity	ACE|ELANE|F2
-3.70262	GO:0010893-positive regulation of steroid biosynthetic process	FGF1|IGF1R|TNF
-3.70262	GO:0030318-melanocyte differentiation	BCL2|EDNRB|KIT
-3.70262	GO:0031065-positive regulation of histone deacetylation	TP53|VEGFA|SIRT1
-3.70262	GO:0035162-embryonic hemopoiesis	KDR|KIT|VEGFA
-3.70262	GO:0048169-regulation of long-term neuronal synaptic plasticity	APP|HRAS|KIT
-3.70262	GO:0060740-prostate gland epithelium morphogenesis	AR|ESR1|MMP2
-3.70262	GO:0061437-renal system vasculature development	EDNRA|PDGFRA|PDGFRB
-3.70262	GO:0061440-kidney vasculature development	EDNRA|PDGFRA|PDGFRB
-3.70262	GO:0090335-regulation of brown fat cell differentiation	MAPK14|PTGS2|SIRT1
-3.70262	GO:1900543-negative regulation of purine nucleotide metabolic process	PARP1|PPARA|STAT3
-3.69688	GO:0002027-regulation of heart rate	ADA|EDNRA|EDNRB|MDM2|TNF
-3.69431	GO:0019369-arachidonic acid metabolic process	ALOX5|CYP2C19|PTGS1|PTGS2
-3.69431	GO:0051898-negative regulation of protein kinase B signaling	PIK3CB|PPARA|XDH|SIRT1
-3.67802	GO:0032231-regulation of actin filament bundle assembly	ABL1|BRAF|MTOR|LIMK1|MET
-3.67261	GO:0002703-regulation of leukocyte mediated immunity	ICAM1|IL2|ITGB2|KIT|NOS2|PTPRC|TNF
-3.66549	GO:0009161-ribonucleoside monophosphate metabolic process	ADA|HPRT1|PNP|XDH
-3.64621	GO:0010640-regulation of platelet-derived growth factor receptor signaling pathway	F3|F7|SRC
-3.64621	GO:0030539-male genitalia development	AR|CTNNB1|PDGFRA
-3.64621	GO:0038095-Fc-epsilon receptor signaling pathway	IKBKB|MAPK8|MAPK10
-3.64114	GO:0044772-mitotic cell cycle phase transition	APP|CCND1|BCL2|CDK4|ITGB1|ABCB1
-3.64088	GO:0003015-heart process	ACE|EDNRA|MTOR|PIK3CA|SRC
-3.64088	GO:0031570-DNA integrity checkpoint signaling	CCND1|MAPK14|MDM2|PTPN11|TP53
-3.6372	GO:0008637-apoptotic mitochondrial changes	AKT1|BCL2|BCL2L1|TP53
-3.6372	GO:0043407-negative regulation of MAP kinase activity	HMGCR|PIK3CB|PPARG|PRKCD
-3.62259	GO:0001676-long-chain fatty acid metabolic process	ALOX5|CYP2C19|CYP3A4|PTGS1|PTGS2
-3.62259	GO:0021761-limbic system development	ALK|CASP3|CTNNB1|HDAC1|IGF1R
-3.62259	GO:0050853-B cell receptor signaling pathway	ABL1|BCL2|PRKCB|MAPK1|PTPRC
-3.62259	GO:0120034-positive regulation of plasma membrane bounded cell projection assembly	MTOR|HRAS|HSP90AA1|KIT|PIK3CA
-3.61833	GO:0002460-adaptive immune response based on somatic recombination of immune receptors built from immunoglobulin superfamily domains	ADA|MTOR|HPRT1|HRAS|ICAM1|PRKCD|STAT3
-3.6141	GO:0021543-pallium development	ALK|CASP3|CTNNB1|EGFR|HDAC1|IGF1R
-3.6141	GO:0055088-lipid homeostasis	ADORA1|FABP4|LDLR|PPARG|NR1H3|SIRT1
-3.61308	GO:0022412-cellular process involved in reproduction in multicellular organism	AKT1|BCL2|BCL2L1|CTNNB1|EDNRA|MTOR|ITGB1|KIT|SRC
-3.60596	GO:0006869-lipid transport	ACE|FABP4|LDLR|NOS2|ABCB1|PPARD|PPARG|PTGS2
-3.59228	GO:0009162-deoxyribonucleoside monophosphate metabolic process	ADA|PNP|XDH
-3.59228	GO:0032941-secretion by tissue	ADA|ADORA1|PRKCE
-3.59228	GO:0036336-dendritic cell migration	ALOX5|CXCR2|PIK3CG
-3.59228	GO:0036473-cell death in response to oxidative stress	BCL2|JAK2|PRKCD
-3.59228	GO:0042026-protein refolding	HSPA5|HSPA8|HSP90AA1
-3.59228	GO:0042659-regulation of cell fate specification	AR|FGF2|HDAC1
-3.59228	GO:0045932-negative regulation of muscle contraction	ADORA1|PIK3CG|PTGS2
-3.59228	GO:0046033-AMP metabolic process	ADA|HPRT1|XDH
-3.59228	GO:0060512-prostate gland morphogenesis	AR|ESR1|MMP2
-3.59228	GO:0062149-detection of stimulus involved in sensory perception of pain	ADORA1|NTRK1|TNF
-3.59228	GO:1900078-positive regulation of cellular response to insulin stimulus	PTPN11|SRC|SIRT1
-3.59228	GO:1990000-amyloid fibril formation	APP|MDM2|VHL
-3.59228	GO:2000679-positive regulation of transcription regulatory region DNA binding	PARP1|CTNNB1|EP300
-3.5874	GO:0032675-regulation of interleukin-6 production	APP|F2R|NOS2|PTPN11|STAT3|TNF
-3.58655	GO:1905954-positive regulation of lipid localization	MIF|PPARG|PRKCD|NR1H3|SIRT1
-3.58213	GO:0032233-positive regulation of actin filament bundle assembly	ABL1|BRAF|MTOR|LIMK1
-3.58213	GO:0043030-regulation of macrophage activation	LDLR|MIF|PTPRC|NR1H3
-3.58213	GO:0046902-regulation of mitochondrial membrane permeability	BCL2|BCL2L1|MAPK8|TP53
-3.58213	GO:0055013-cardiac muscle cell development	MTOR|PDGFRA|PDGFRB|VEGFA
-3.5688	GO:0002824-positive regulation of adaptive immune response based on somatic recombination of immune receptors built from immunoglobulin superfamily domains	ADA|IL2|JAK2|PTPRC|TNF
-3.5688	GO:0019827-stem cell population maintenance	BRAF|CTNNB1|KIT|RAF1|STAT3
-3.55531	GO:0032481-positive regulation of type I interferon production	CHUK|HSP90AA1|PTPN11|STAT1
-3.55531	GO:0050805-negative regulation of synaptic transmission	ACHE|ADORA1|BRAF|PTGS2
-3.5549	GO:1903320-regulation of protein modification by small protein conjugation or removal	ABL1|AKT1|CTNNB1|HSPA5|HSP90AA1|LIMK1|PRKCE
-3.55122	GO:0046634-regulation of alpha-beta T cell activation	ADA|IL2|JAK2|PNP|PTPRC
-3.54801	GO:0045580-regulation of T cell differentiation	ABL1|ADA|BRAF|IL2|PNP|PTPRC
-3.54061	GO:0009164-nucleoside catabolic process	ADA|PNP|XDH
-3.54061	GO:0009651-response to salt stress	HSP90AA1|TNF|TP53
-3.54061	GO:0010954-positive regulation of protein processing	KLKB1|MMP14|SRC
-3.54061	GO:0031128-developmental induction	CTNNB1|FGF1|FGF2
-3.54061	GO:0032515-negative regulation of phosphoprotein phosphatase activity	IKBKB|LGALS3|TNF
-3.54061	GO:0042178-xenobiotic catabolic process	CYP2C19|CYP3A4|TPMT
-3.54061	GO:0051894-positive regulation of focal adhesion assembly	ABL1|KDR|VEGFA
-3.54061	GO:0060384-innervation	EDNRA|ITGA4|NTRK1
-3.54061	GO:0070269-pyroptosis	CASP1|CASP8|ELANE
-3.53505	GO:0023061-signal release	BRAF|EDNRB|NOS2|PRKCE|PTGS2|RAF1
-3.52895	GO:0071384-cellular response to corticosteroid stimulus	ACE|NR3C1|IGF1R|JAK2
-3.52895	GO:0071806-protein transmembrane transport	AKT2|EDNRA|EDNRB|HSPA5
-3.51657	GO:0000079-regulation of cyclin-dependent protein serine/threonine kinase activity	AKT1|CCND1|CASP3|EGFR|SRC
-3.51657	GO:0007006-mitochondrial membrane organization	BCL2|BCL2L1|HSP90AA1|MAPK8|TP53
-3.50304	GO:0031100-animal organ regeneration	CCND1|ACE|F7|TNF
-3.50304	GO:0048857-neural nucleus development	BCL2|FGF2|G6PD|HSPA5
-3.49949	GO:0006805-xenobiotic metabolic process	CYP2C19|CYP3A4|CYP26A1|ABCB1|TPMT
-3.49949	GO:0098727-maintenance of cell number	BRAF|CTNNB1|KIT|RAF1|STAT3
-3.49104	GO:0010463-mesenchymal cell proliferation	CTNNB1|KDR|STAT1
-3.49104	GO:0010875-positive regulation of cholesterol efflux	PPARG|NR1H3|SIRT1
-3.49104	GO:0030325-adrenal gland development	NR3C1|INSR|PDGFRA
-3.49104	GO:0031954-positive regulation of protein autophosphorylation	ACE|SRC|VEGFA
-3.49104	GO:0032967-positive regulation of collagen biosynthetic process	F2|F2R|PDGFRB
-3.49104	GO:0045686-negative regulation of glial cell differentiation	CTNNB1|F2|LDLR
-3.49104	GO:0045745-positive regulation of G protein-coupled receptor signaling pathway	F2|ITGB3|PRKCA
-3.49104	GO:0046037-GMP metabolic process	ADA|HPRT1|XDH
-3.49104	GO:0071549-cellular response to dexamethasone stimulus	NR3C1|IGF1R|JAK2
-3.48402	GO:0032680-regulation of tumor necrosis factor production	APP|JAK2|MIF|PTPN11|PTPRC|STAT3
-3.48257	GO:0006633-fatty acid biosynthetic process	ALOX5|CYP3A4|MIF|PTGS1|PTGS2
-3.48257	GO:0032649-regulation of interferon-gamma production	ABL1|HRAS|IL2|JAK2|TNF
-3.48035	GO:1903047-mitotic cell cycle process	APP|CCND1|BCL2|CDK4|ITGB1|MDM2|ABCB1|PRKCA|PRKCB|TP53
-3.47756	GO:0010812-negative regulation of cell-substrate adhesion	MMP14|SERPINE1|PLG|SRC
-3.47756	GO:0045682-regulation of epidermis development	FGF2|PPARD|PRKCH|VDR
-3.47756	GO:0072078-nephron tubule morphogenesis	BCL2|CTNNB1|FGF1|FGF2
-3.46581	GO:0090288-negative regulation of cellular response to growth factor stimulus	ABL1|FGF2|PIK3CB|PPARG|XDH
-3.46581	GO:1904029-regulation of cyclin-dependent protein kinase activity	AKT1|CCND1|CASP3|EGFR|SRC
-3.46075	GO:0002250-adaptive immune response	ADA|MTOR|HPRT1|HRAS|ICAM1|IL2|JAK2|PIK3CG|PRKCB|PRKCD|STAT3
-3.45249	GO:1901224-positive regulation of NIK/NF-kappaB signaling	APP|EGFR|EP300|TNF
-3.44658	GO:0002700-regulation of production of molecular mediator of immune response	IL2|KIT|MIF|PTPRC|TNF|SIRT1
-3.44341	GO:0001816-cytokine production	CASP1|ITGAV|TNF
-3.44341	GO:0002675-positive regulation of acute inflammatory response	PIK3CG|PTGS2|TNF
-3.44341	GO:0007190-activation of adenylate cyclase activity	ADORA3|EDNRA|RAF1
-3.44341	GO:0010714-positive regulation of collagen metabolic process	F2|F2R|PDGFRB
-3.44341	GO:0010971-positive regulation of G2/M transition of mitotic cell cycle	APP|CCND1|CDK4
-3.44341	GO:0032104-regulation of response to extracellular stimulus	BCL2|PPARA|VDR
-3.44341	GO:0032107-regulation of response to nutrient levels	BCL2|PPARA|VDR
-3.44341	GO:0045606-positive regulation of epidermal cell differentiation	FGF2|PRKCH|VDR
-3.44341	GO:0060765-regulation of androgen receptor signaling pathway	EP300|HDAC1|SIRT1
-3.44341	GO:0090314-positive regulation of protein targeting to membrane	AKT2|HRAS|ITGB2
-3.44341	GO:1903319-positive regulation of protein maturation	KLKB1|MMP14|SRC
-3.44341	GO:1903959-regulation of anion transmembrane transport	ITGB1|ABCB1|TNF
-3.44311	GO:0043588-skin development	BCL2|CASP3|CTNNB1|EGFR|HDAC1|MET|MAP2K1
-3.43425	GO:0030308-negative regulation of cell growth	BCL2|G6PD|PPARA|PPARD|TP53|SIRT1
-3.43276	GO:0002761-regulation of myeloid leukocyte differentiation	CASP8|CTNNB1|MTOR|PRKCA|TNF
-3.42783	GO:0070301-cellular response to hydrogen peroxide	ABL1|PRKCD|SRC|SIRT1
-3.42783	GO:0072088-nephron epithelium morphogenesis	BCL2|CTNNB1|FGF1|FGF2
-3.422	GO:1903555-regulation of tumor necrosis factor superfamily cytokine production	APP|JAK2|MIF|PTPN11|PTPRC|STAT3
-3.41646	GO:0046887-positive regulation of hormone secretion	JAK2|PPARD|PPARG|PRKCE|PTPN11
-3.4134	GO:0007005-mitochondrion organization	PARP1|AKT1|BCL2|BCL2L1|EDNRA|HSP90AA1|MAPK8|TERT|TP53
-3.40983	GO:0051302-regulation of cell division	BCL2L1|FGF1|FGF2|IGF1R|PRKCE|VEGFA
-3.40357	GO:0014015-positive regulation of gliogenesis	MTOR|HDAC1|PRKCH|TNF
-3.40357	GO:0048844-artery morphogenesis	EDNRA|LDLR|PDGFRB|VEGFA
-3.40357	GO:0055006-cardiac cell development	MTOR|PDGFRA|PDGFRB|VEGFA
-3.40357	GO:0055021-regulation of cardiac muscle tissue growth	MAPK14|FGF2|G6PD|PPARA
-3.40031	GO:0006986-response to unfolded protein	CCND1|EP300|HSPA5|HSPA8|HSP90AA1
-3.39774	GO:0090407-organophosphate biosynthetic process	ADA|FGF2|G6PD|HPRT1|PNP|PIK3CA|PIK3CB|PIK3CG|PPARD|NAMPT
-3.39756	GO:0009264-deoxyribonucleotide catabolic process	ADA|PNP|XDH
-3.39756	GO:0010592-positive regulation of lamellipodium assembly	MTOR|HSP90AA1|PIK3CA
-3.39756	GO:0031571-mitotic G1 DNA damage checkpoint signaling	CCND1|MDM2|TP53
-3.39756	GO:0046386-deoxyribose phosphate catabolic process	ADA|PNP|XDH
-3.39756	GO:0048873-homeostasis of number of cells within a tissue	BCL2|F2R|PTPN11
-3.39756	GO:0090312-positive regulation of protein deacetylation	TP53|VEGFA|SIRT1
-3.39756	GO:1902175-regulation of oxidative stress-induced intrinsic apoptotic signaling pathway	PARP1|AKT1|SIRT1
-3.37968	GO:0032722-positive regulation of chemokine production	APP|CSF1R|MIF|TNF
-3.37968	GO:0061333-renal tubule morphogenesis	BCL2|CTNNB1|FGF1|FGF2
-3.37374	GO:0007265-Ras protein signal transduction	AGTR1|FGF2|HRAS|JUN|LIMK1|TP53
-3.35617	GO:0032922-circadian regulation of gene expression	HDAC1|PPARA|NAMPT|SIRT1
-3.35339	GO:0005979-regulation of glycogen biosynthetic process	AKT1|AKT2|INSR
-3.35339	GO:0010464-regulation of mesenchymal cell proliferation	CTNNB1|KDR|STAT1
-3.35339	GO:0010962-regulation of glucan biosynthetic process	AKT1|AKT2|INSR
-3.35339	GO:0030219-megakaryocyte differentiation	EP300|KIT|PTPN11
-3.35339	GO:0032309-icosanoid secretion	ACE|NOS2|PTGS2
-3.35339	GO:0034656-nucleobase-containing small molecule catabolic process	ADA|PNP|XDH
-3.35339	GO:0042771-intrinsic apoptotic signaling pathway in response to DNA damage by p53 class mediator	EP300|TP53|SIRT1
-3.35339	GO:0043094-cellular metabolic compound salvage	ADA|HPRT1|PNP
-3.35339	GO:0044819-mitotic G1/S transition checkpoint signaling	CCND1|MDM2|TP53
-3.35339	GO:0045940-positive regulation of steroid metabolic process	FGF1|IGF1R|TNF
-3.35339	GO:0090330-regulation of platelet aggregation	JAK2|PRKCA|PRKCD
-3.35339	GO:1903203-regulation of oxidative stress-induced neuron death	PARP1|CTNNB1|TNF
-3.35339	GO:2000108-positive regulation of leukocyte apoptotic process	PIK3CB|TP53|SIRT1
-3.33301	GO:0046635-positive regulation of alpha-beta T cell activation	ADA|JAK2|PNP|PTPRC
-3.33301	GO:0050709-negative regulation of protein secretion	F2R|HMGCR|PTPN11|NR1H3
-3.3217	GO:0050714-positive regulation of protein secretion	ACHE|JAK2|PPARD|PPARG|PRKCE
-3.31502	GO:0002695-negative regulation of leukocyte activation	CASP3|IL2|LDLR|LGALS3|PTPRC|NR1H3
-3.31502	GO:0002819-regulation of adaptive immune response	ADA|IL2|JAK2|PTPRC|TNF|SIRT1
-3.31316	GO:0042742-defense response to bacterium	ELANE|F2|LGALS4|NOS2|SERPINE1|PRKCD|SELP|TNF
-3.31076	GO:0001935-endothelial cell proliferation	FGF2|MMP14|PIK3CB
-3.31076	GO:0010039-response to iron ion	CCND1|BCL2|G6PD
-3.31076	GO:0010165-response to X-ray	CCND1|CASP3|TP53
-3.31076	GO:0048679-regulation of axon regeneration	BRAF|IGF1R|MAP2K1
-3.31076	GO:0060390-regulation of SMAD protein signal transduction	PARP1|JAK2|PPARG
-3.31076	GO:0071354-cellular response to interleukin-6	JAK2|SRC|STAT3
-3.31076	GO:0150117-positive regulation of cell-substrate junction organization	ABL1|KDR|VEGFA
-3.31076	GO:1902751-positive regulation of cell cycle G2/M phase transition	APP|CCND1|CDK4
-3.31021	GO:0050795-regulation of behavior	ADORA1|PARP1|MTOR|STAT3
-3.31021	GO:1904888-cranial skeletal system development	CTNNB1|EDNRA|MMP14|PDGFRA
-3.30639	GO:0045621-positive regulation of lymphocyte differentiation	ADA|IL2|MMP14|PNP|PTPRC
-3.29121	GO:0009581-detection of external stimulus	ADORA1|CTNNB1|KIT|NTRK1|TNF
-3.28969	GO:0006644-phospholipid metabolic process	CSF1R|FGF2|PDGFRB|PIK3CA|PIK3CB|PIK3CG|PPARD|NR1H3
-3.28864	GO:0140352-export from cell	BRAF|EDNRB|KIT|NOS2|ABCB1|PIK3CG|PRKCE|PTGS2|RAF1
-3.28774	GO:0015908-fatty acid transport	ACE|FABP4|PPARD|PPARG
-3.28192	GO:0032535-regulation of cellular component size	ABL1|MTOR|HSP90AA1|LIMK1|PIK3CA|PRKCD|PRKCE|VEGFA
-3.28061	GO:0032271-regulation of protein polymerization	ABL1|MTOR|HSP90AA1|MET|PRKCD|PRKCE
-3.26959	GO:0061028-establishment of endothelial barrier	EDNRA|EDNRB|ICAM1
-3.26561	GO:0002286-T cell activation involved in immune response	MTOR|ICAM1|STAT3|TP53
-3.26561	GO:0045661-regulation of myoblast differentiation	MAPK14|IGFBP3|PPARD|TNF
-3.26124	GO:0002702-positive regulation of production of molecular mediator of immune response	IL2|KIT|MIF|PTPRC|SIRT1
-3.24645	GO:0009582-detection of abiotic stimulus	ADORA1|CTNNB1|KIT|NTRK1|TNF
-3.2438	GO:0009166-nucleotide catabolic process	ADA|HPRT1|PNP|XDH
-3.2438	GO:0010822-positive regulation of mitochondrion organization	KDR|MMP9|MAPK8|TP53
-3.2438	GO:0060420-regulation of heart growth	MAPK14|FGF2|G6PD|PPARA
-3.2438	GO:2000142-regulation of DNA-templated transcription initiation	CDK4|ESR1|JUN|TP53
-3.22978	GO:0030947-regulation of vascular endothelial growth factor receptor signaling pathway	ITGA5|ITGB3|PRKCB
-3.22978	GO:0048566-embryonic digestive tract development	ADA|PDGFRA|TNF
-3.22978	GO:0050974-detection of mechanical stimulus involved in sensory perception	KIT|NTRK1|TNF
-3.2223	GO:0001942-hair follicle development	BCL2|CTNNB1|EGFR|HDAC1
-3.2223	GO:0009123-nucleoside monophosphate metabolic process	ADA|HPRT1|PNP|XDH
-3.2011	GO:0050772-positive regulation of axonogenesis	BRAF|LIMK1|MAP2K1|VEGFA
-3.2011	GO:0051966-regulation of synaptic transmission, glutamatergic	ADORA1|NTRK1|PTGS2|TNF
-3.19171	GO:0050807-regulation of synapse organization	ABL1|APP|MAPK14|HSPA8|NTRK1|TNF
-3.19124	GO:0032212-positive regulation of telomere maintenance via telomerase	CTNNB1|MAPK1|MAPK3
-3.19124	GO:0032743-positive regulation of interleukin-2 production	ABL1|PNP|PTPRC
-3.19124	GO:0033238-regulation of cellular amine metabolic process	ALDH2|HPRT1|ITGB2
-3.19124	GO:0035308-negative regulation of protein dephosphorylation	IKBKB|LGALS3|TNF
-3.19124	GO:0042310-vasoconstriction	ACE|EDNRA|EDNRB
-3.19124	GO:0045648-positive regulation of erythrocyte differentiation	MAPK14|STAT1|STAT3
-3.19124	GO:0048144-fibroblast proliferation	ESR1|HRAS|TP53
-3.19124	GO:0050931-pigment cell differentiation	BCL2|EDNRB|KIT
-3.19124	GO:0061081-positive regulation of myeloid leukocyte cytokine production involved in immune response	KIT|MIF|SIRT1
-3.19124	GO:0070570-regulation of neuron projection regeneration	BRAF|IGF1R|MAP2K1
-3.19124	GO:0070741-response to interleukin-6	JAK2|SRC|STAT3
-3.19124	GO:0071542-dopaminergic neuron differentiation	CTNNB1|HPRT1|VEGFA
-3.19124	GO:0090313-regulation of protein targeting to membrane	AKT2|HRAS|ITGB2
-3.1885	GO:0008277-regulation of G protein-coupled receptor signaling pathway	ADA|F2|ITGB3|MET|PRKCA
-3.1821	GO:0022898-regulation of transmembrane transporter activity	APP|BCL2|EDNRA|ITGB1|MMP9|ABCB1|PRKCE
-3.18088	GO:0031396-regulation of protein ubiquitination	ABL1|AKT1|HSPA5|HSP90AA1|LIMK1|PRKCE
-3.16024	GO:0031333-negative regulation of protein-containing complex assembly	EP300|HSPA5|PRKCD|RAF1|SRC
-3.15959	GO:0030593-neutrophil chemotaxis	CXCR2|ITGB2|LGALS3|PIK3CG
-3.15959	GO:0034620-cellular response to unfolded protein	CCND1|EP300|HSPA5|HSPA8
-3.15594	GO:0006650-glycerophospholipid metabolic process	CSF1R|FGF2|PDGFRB|PIK3CA|PIK3CB|PIK3CG|NR1H3
-3.1539	GO:0010661-positive regulation of muscle cell apoptotic process	CXCR2|PPARG|TP53
-3.1539	GO:0033146-regulation of intracellular estrogen receptor signaling pathway	PARP1|AR|SRC
-3.1539	GO:0035633-maintenance of blood-brain barrier	ITGB1|PTGS2|VEGFA
-3.1539	GO:0045762-positive regulation of adenylate cyclase activity	ADORA3|EDNRA|RAF1
-3.1539	GO:0062098-regulation of programmed necrotic cell death	PARP1|CASP8|TP53
-3.1539	GO:0071398-cellular response to fatty acid	CDK4|LDLR|SRC
-3.1539	GO:1901658-glycosyl compound catabolic process	ADA|PNP|XDH
-3.13927	GO:0014032-neural crest cell development	EDNRA|EDNRB|MAPK1|MAPK3
-3.13927	GO:0022404-molting cycle process	BCL2|CTNNB1|EGFR|HDAC1
-3.13927	GO:0022405-hair cycle process	BCL2|CTNNB1|EGFR|HDAC1
-3.13927	GO:0072080-nephron tubule development	BCL2|CTNNB1|FGF1|FGF2
-3.13927	GO:0098773-skin epidermis development	BCL2|CTNNB1|EGFR|HDAC1
-3.13927	GO:1901657-glycosyl compound metabolic process	ADA|HPRT1|PNP|XDH
-3.13815	GO:0050821-protein stabilization	EP300|HSP90AA1|MDM4|PRKCD|TP53|VHL
-3.12761	GO:0050803-regulation of synapse structure or activity	ABL1|APP|MAPK14|HSPA8|NTRK1|TNF
-3.11921	GO:0010770-positive regulation of cell morphogenesis involved in differentiation	ABL1|BRAF|ITGB3|MPL
-3.11921	GO:0021766-hippocampus development	ALK|CASP3|HDAC1|IGF1R
-3.11769	GO:0001974-blood vessel remodeling	ACE|EDNRA|MDM2
-3.11769	GO:0010614-negative regulation of cardiac muscle hypertrophy	G6PD|PPARA|PPARG
-3.11769	GO:0032228-regulation of synaptic transmission, GABAergic	ADORA1|CA2|PRKCE
-3.11769	GO:0043243-positive regulation of protein-containing complex disassembly	IGF1R|INSR|TNF
-3.11769	GO:0051930-regulation of sensory perception of pain	ADORA1|EDNRB|F2R
-3.11769	GO:0051931-regulation of sensory perception	ADORA1|EDNRB|F2R
-3.11769	GO:0070873-regulation of glycogen metabolic process	AKT1|AKT2|INSR
-3.10671	GO:0001505-regulation of neurotransmitter levels	ACHE|BRAF|COMT|ITGB1|ITGB3|PRKCB
-3.10507	GO:0030177-positive regulation of Wnt signaling pathway	ABL1|EGFR|FGF2|SRC|TERT
-3.09155	GO:0045089-positive regulation of innate immune response	CREBBP|EP300|HSP90AA1|IKBKB|SRC
-3.08255	GO:0003230-cardiac atrium development	IGF1R|MDM2|MDM4
-3.08255	GO:0010923-negative regulation of phosphatase activity	IKBKB|LGALS3|TNF
-3.08255	GO:0034110-regulation of homotypic cell-cell adhesion	JAK2|PRKCA|PRKCD
-3.08255	GO:1904358-positive regulation of telomere maintenance via telomere lengthening	CTNNB1|MAPK1|MAPK3
-3.07991	GO:0008643-carbohydrate transport	AKT1|AKT2|MAPK14|PPARD
-3.07991	GO:0021675-nerve development	CTNNB1|EDNRA|ITGA4|NTRK1
-3.07991	GO:0031397-negative regulation of protein ubiquitination	ABL1|AKT1|LIMK1|PRKCE
-3.07814	GO:0035966-response to topologically incorrect protein	CCND1|EP300|HSPA5|HSPA8|HSP90AA1
-3.07814	GO:0050768-negative regulation of neurogenesis	CTNNB1|F2|LDLR|TNF|TP53
-3.06483	GO:1903038-negative regulation of leukocyte cell-cell adhesion	AKT1|CASP3|IL2|LGALS3|PPARA
-3.06064	GO:0000082-G1/S transition of mitotic cell cycle	CCND1|BCL2|CDK4|ITGB1
-3.06064	GO:0001657-ureteric bud development	BCL2|CTNNB1|FGF1|FGF2
-3.06064	GO:1901292-nucleoside phosphate catabolic process	ADA|HPRT1|PNP|XDH
-3.04841	GO:0002437-inflammatory response to antigenic stimulus	ELANE|CXCR2|TNF
-3.04841	GO:0014741-negative regulation of muscle hypertrophy	G6PD|PPARA|PPARG
-3.04841	GO:0032885-regulation of polysaccharide biosynthetic process	AKT1|AKT2|INSR
-3.04841	GO:0043029-T cell homeostasis	AKT1|BCL2|CASP3
-3.04841	GO:0071715-icosanoid transport	ACE|NOS2|PTGS2
-3.04841	GO:0140448-signaling receptor ligand precursor processing	CASP1|ACE|REN
-3.04162	GO:0001523-retinoid metabolic process	CYP3A4|CYP26A1|PPARD|TTR
-3.04162	GO:0071621-granulocyte chemotaxis	CXCR2|ITGB2|LGALS3|PIK3CG
-3.04162	GO:0072163-mesonephric epithelium development	BCL2|CTNNB1|FGF1|FGF2
-3.04162	GO:0072164-mesonephric tubule development	BCL2|CTNNB1|FGF1|FGF2
-3.03532	GO:0048705-skeletal system morphogenesis	MAPK14|CTNNB1|FGFR1|MMP2|MMP14|PDGFRA
-3.02552	GO:0006839-mitochondrial transport	BCL2|BCL2L1|HSP90AA1|MAPK8|TP53
-3.02284	GO:0044843-cell cycle G1/S phase transition	CCND1|BCL2|CDK4|ITGB1
-3.02284	GO:2000134-negative regulation of G1/S transition of mitotic cell cycle	CCND1|BCL2|MDM2|TP53
-3.01523	GO:0006636-unsaturated fatty acid biosynthetic process	MIF|PTGS1|PTGS2
-3.01523	GO:0006692-prostanoid metabolic process	MIF|PTGS1|PTGS2
-3.01523	GO:0006693-prostaglandin metabolic process	MIF|PTGS1|PTGS2
-3.01523	GO:0006775-fat-soluble vitamin metabolic process	CYP3A4|CYP26A1|PPARD
-3.01523	GO:0032373-positive regulation of sterol transport	PPARG|NR1H3|SIRT1
-3.01523	GO:0032376-positive regulation of cholesterol transport	PPARG|NR1H3|SIRT1
-3.01523	GO:0032570-response to progesterone	IGF1R|SRC|NR1H3
-3.01523	GO:0042551-neuron maturation	APP|BCL2|EDNRA
-3.01523	GO:0060251-regulation of glial cell proliferation	PRKCH|TNF|TP53
-3.01261	GO:0051961-negative regulation of nervous system development	CTNNB1|F2|LDLR|TNF|TP53
-3.00484	GO:0032940-secretion by cell	BRAF|EDNRB|KIT|NOS2|PIK3CG|PRKCE|PTGS2|RAF1
-3.00431	GO:0097553-calcium ion transmembrane import into cytosol	BCL2|F2R|FGF2|PTPRC
-2.9957	GO:0007411-axon guidance	APP|CSF1R|EDNRA|EPHB4|NTRK1|VEGFA
-2.9957	GO:0009636-response to toxic substance	BCL2|PDGFRB|ABCB1|PTGS1|PTGS2|TNF
-2.98709	GO:0000075-cell cycle checkpoint signaling	CCND1|MAPK14|MDM2|PTPN11|TP53
-2.986	GO:0016101-diterpenoid metabolic process	CYP3A4|CYP26A1|PPARD|TTR
-2.98593	GO:0097485-neuron projection guidance	APP|CSF1R|EDNRA|EPHB4|NTRK1|VEGFA
-2.98294	GO:0001953-negative regulation of cell-matrix adhesion	MMP14|SERPINE1|SRC
-2.98294	GO:0019098-reproductive behavior	ADA|APP|NR3C1
-2.97759	GO:0019693-ribose phosphate metabolic process	ADA|PARP1|G6PD|HMGCR|HPRT1|HSPA8|PNP|XDH
-2.97083	GO:0007268-chemical synaptic transmission	ACHE|ADORA1|AKT1|BRAF|CTNNB1|PRKCE|MAPK1|RPS6KA3
-2.97083	GO:0098916-anterograde trans-synaptic signaling	ACHE|ADORA1|AKT1|BRAF|CTNNB1|PRKCE|MAPK1|RPS6KA3
-2.96792	GO:0030641-regulation of cellular pH	BCL2|CA2|MAPK1|MAPK3
-2.96079	GO:0009117-nucleotide metabolic process	ADA|PARP1|G6PD|HMGCR|HPRT1|HSPA8|PNP|XDH|NAMPT
-2.95152	GO:0014912-negative regulation of smooth muscle cell migration	IGFBP3|SERPINE1|PPARD
-2.95152	GO:0035272-exocrine system development	EGFR|INSR|TNF
-2.95152	GO:0051281-positive regulation of release of sequestered calcium ion into cytosol	ABL1|F2|F2R
-2.95152	GO:0070050-neuron cellular homeostasis	ADORA1|APP|CA2
-2.95152	GO:0071526-semaphorin-plexin signaling pathway	EDNRA|KDR|MET
-2.95152	GO:2000008-regulation of protein localization to cell surface	AKT1|CTNNB1|TNF
-2.95006	GO:0007631-feeding behavior	APP|ACE|REN|STAT3
-2.93242	GO:0032273-positive regulation of protein polymerization	MTOR|HSP90AA1|MET|PRKCE
-2.93242	GO:1990266-neutrophil migration	CXCR2|ITGB2|LGALS3|PIK3CG
-2.92494	GO:0048592-eye morphogenesis	BCL2|CTNNB1|KDR|STAT3|VEGFA
-2.92091	GO:0002714-positive regulation of B cell mediated immunity	IL2|PTPRC|TNF
-2.92091	GO:0002891-positive regulation of immunoglobulin mediated immune response	IL2|PTPRC|TNF
-2.92091	GO:0010453-regulation of cell fate commitment	AR|FGF2|HDAC1
-2.92091	GO:0010591-regulation of lamellipodium assembly	MTOR|HSP90AA1|PIK3CA
-2.92091	GO:0055090-acylglycerol homeostasis	ADORA1|NR1H3|SIRT1
-2.92091	GO:0070328-triglyceride homeostasis	ADORA1|NR1H3|SIRT1
-2.91499	GO:0071897-DNA biosynthetic process	HSP90AA1|SRC|TERT|SIRT1
-2.91499	GO:1904427-positive regulation of calcium ion transmembrane transport	ABL1|F2|F2R|G6PD
-2.9142	GO:0006753-nucleoside phosphate metabolic process	ADA|PARP1|G6PD|HMGCR|HPRT1|HSPA8|PNP|XDH|NAMPT
-2.89777	GO:0002793-positive regulation of peptide secretion	ADORA1|JAK2|PPARD|PRKCE
-2.89777	GO:0014033-neural crest cell differentiation	EDNRA|EDNRB|MAPK1|MAPK3
-2.89777	GO:0019882-antigen processing and presentation	CTSD|ACE|ICAM1|IKBKB
-2.89777	GO:0048477-oogenesis	BCL2|CTNNB1|EDNRA|SRC
-2.89777	GO:0098586-cellular response to virus	CHUK|MAPK14|HSP90AA1|JAK2
-2.89108	GO:0006584-catecholamine metabolic process	COMT|EDNRA|HPRT1
-2.89108	GO:0009712-catechol-containing compound metabolic process	COMT|EDNRA|HPRT1
-2.89108	GO:0048713-regulation of oligodendrocyte differentiation	CTNNB1|MTOR|HDAC1
-2.89108	GO:0050879-multicellular organismal movement	MTOR|HSP90AA1|TNF
-2.89108	GO:0050881-musculoskeletal movement	MTOR|HSP90AA1|TNF
-2.89108	GO:0051602-response to electrical stimulus	MMP2|NTRK1|SRC
-2.89108	GO:0071364-cellular response to epidermal growth factor stimulus	AKT1|EGFR|PTPN11
-2.89108	GO:0090207-regulation of triglyceride metabolic process	LDLR|PIK3CG|NR1H3
-2.89108	GO:1900371-regulation of purine nucleotide biosynthetic process	PARP1|NOS2|PPARA
-2.89088	GO:1901988-negative regulation of cell cycle phase transition	CCND1|BCL2|MAPK14|MDM2|PTPN11|TP53
-2.87188	GO:0072521-purine-containing compound metabolic process	ADA|PARP1|HMGCR|HPRT1|HSPA8|PNP|TTR|XDH
-2.86502	GO:0072330-monocarboxylic acid biosynthetic process	ALOX5|CYP3A4|MIF|PTGS1|PTGS2
-2.86502	GO:1902904-negative regulation of supramolecular fiber organization	HSPA8|LDLR|MET|PIK3CA|PRKCD
-2.86393	GO:0046165-alcohol biosynthetic process	CYP3A4|FGF2|G6PD|HMGCR
-2.86393	GO:0046330-positive regulation of JNK cascade	APP|FLT4|HRAS|TNF
-2.86199	GO:0009394-2'-deoxyribonucleotide metabolic process	ADA|PNP|XDH
-2.86199	GO:0014075-response to amine	EDNRA|HPRT1|JAK2
-2.86199	GO:0021762-substantia nigra development	FGF2|G6PD|HSPA5
-2.86199	GO:0030808-regulation of nucleotide biosynthetic process	PARP1|NOS2|PPARA
-2.86199	GO:0032881-regulation of polysaccharide metabolic process	AKT1|AKT2|INSR
-2.86199	GO:0043277-apoptotic cell clearance	ITGAV|ITGB3|NR1H3
-2.86199	GO:0045840-positive regulation of mitotic nuclear division	INSR|PDGFRB|TNF
-2.86199	GO:0046640-regulation of alpha-beta T cell proliferation	IL2|JAK2|PTPRC
-2.86199	GO:0106027-neuron projection organization	APP|IGF1R|INSR
-2.86199	GO:1900026-positive regulation of substrate adhesion-dependent cell spreading	ABL1|BRAF|ITGB3
-2.84731	GO:0002221-pattern recognition receptor signaling pathway	CASP1|PRKCE|RPS6KA3|TNF
-2.84731	GO:0060840-artery development	EDNRA|LDLR|PDGFRB|VEGFA
-2.84731	GO:0061351-neural precursor cell proliferation	CTNNB1|FGF2|ITGB1|TP53
-2.84731	GO:0071868-cellular response to monoamine stimulus	ABL1|APP|MAPK1|MAPK3
-2.84731	GO:0071870-cellular response to catecholamine stimulus	ABL1|APP|MAPK1|MAPK3
-2.8336	GO:0009262-deoxyribonucleotide metabolic process	ADA|PNP|XDH
-2.8336	GO:0019692-deoxyribose phosphate metabolic process	ADA|PNP|XDH
-2.8336	GO:0051955-regulation of amino acid transport	ADORA1|ITGB1|TNF
-2.83087	GO:0034308-primary alcohol metabolic process	ALDH2|CYP3A4|EDNRB|TTR
-2.83087	GO:0051952-regulation of amine transport	ADORA1|ADORA3|ITGB1|TNF
-2.83087	GO:1902807-negative regulation of cell cycle G1/S phase transition	CCND1|BCL2|MDM2|TP53
-2.81859	GO:0003205-cardiac chamber development	EDNRA|IGF1R|MDM2|MDM4|TP53
-2.80589	GO:0010677-negative regulation of cellular carbohydrate metabolic process	EP300|PPARA|STAT3
-2.80589	GO:1900271-regulation of long-term synaptic potentiation	ABL1|ADORA1|APP
-2.80049	GO:0045926-negative regulation of growth	BCL2|G6PD|PPARA|PPARD|TP53|SIRT1
-2.79855	GO:0010769-regulation of cell morphogenesis involved in differentiation	ABL1|BRAF|ITGB3|MPL
-2.79855	GO:0035967-cellular response to topologically incorrect protein	CCND1|EP300|HSPA5|HSPA8
-2.79855	GO:0042632-cholesterol homeostasis	FABP4|LDLR|NR1H3|SIRT1
-2.79855	GO:0060070-canonical Wnt signaling pathway	CTNNB1|EDNRA|EDNRB|FGF2
-2.79855	GO:0071867-response to monoamine	ABL1|APP|MAPK1|MAPK3
-2.79855	GO:0071869-response to catecholamine	ABL1|APP|MAPK1|MAPK3
-2.78439	GO:0072594-establishment of protein localization to organelle	AKT1|HSPA5|HSPA8|HSP90AA1|STAT3|TERT|TP53
-2.78267	GO:0055092-sterol homeostasis	FABP4|LDLR|NR1H3|SIRT1
-2.78267	GO:0097530-granulocyte migration	CXCR2|ITGB2|LGALS3|PIK3CG
-2.77882	GO:0002861-regulation of inflammatory response to antigenic stimulus	MAPK14|SRC|TNF
-2.77882	GO:0045646-regulation of erythrocyte differentiation	MAPK14|STAT1|STAT3
-2.77882	GO:0061005-cell differentiation involved in kidney development	EDNRA|EDNRB|STAT1
-2.77343	GO:1904064-positive regulation of cation transmembrane transport	ABL1|EDNRA|F2|F2R|G6PD
-2.76695	GO:0031058-positive regulation of histone modification	CTNNB1|TP53|VEGFA|SIRT1
-2.76234	GO:1901136-carbohydrate derivative catabolic process	ADA|FGF2|HPRT1|PNP|XDH
-2.75236	GO:0035305-negative regulation of dephosphorylation	IKBKB|LGALS3|TNF
-2.75236	GO:0043367-CD4-positive, alpha-beta T cell differentiation	BRAF|MTOR|STAT3
-2.75236	GO:0045747-positive regulation of Notch signaling pathway	KIT|SRC|STAT3
-2.75236	GO:1903587-regulation of blood vessel endothelial cell proliferation involved in sprouting angiogenesis	AGTR1|FGF2|VEGFA
-2.74225	GO:0034248-regulation of cellular amide metabolic process	AKT1|AKT2|APP|CASP3|MTOR|PRKCD|RPS6KA3|TNF|TP53
-2.74037	GO:0045216-cell-cell junction organization	CSF1R|CTNNB1|F2R|PRKCA|SRC
-2.73604	GO:0002065-columnar/cuboidal epithelial cell differentiation	ABL1|CTNNB1|FGF2|SRC
-2.73604	GO:0110148-biomineralization	ADA|ADORA1|PPARA|PTGS2
-2.7295	GO:0031056-regulation of histone modification	CTNNB1|MAPK8|TP53|VEGFA|SIRT1
-2.7265	GO:0043114-regulation of vascular permeability	CXCR2|SRC|VEGFA
-2.7265	GO:0043457-regulation of cellular respiration	NOS2|PIK3CA|TNF
-2.7265	GO:0048599-oocyte development	BCL2|CTNNB1|EDNRA
-2.7265	GO:0097194-execution phase of apoptosis	AKT1|CASP3|CASP8
-2.72083	GO:0032479-regulation of type I interferon production	CHUK|HSP90AA1|PTPN11|STAT1
-2.72083	GO:0051588-regulation of neurotransmitter transport	BRAF|ITGB1|ITGB3|PRKCB
-2.70599	GO:0060828-regulation of canonical Wnt signaling pathway	MAPK14|CTNNB1|EGFR|FGF2|HDAC1|SRC
-2.70579	GO:0042102-positive regulation of T cell proliferation	IL2|JAK2|PNP|PTPRC
-2.70579	GO:1901890-positive regulation of cell junction assembly	ABL1|KDR|NTRK1|VEGFA
-2.7012	GO:0021695-cerebellar cortex development	HSPA5|MAP2K1|PTPN11
-2.7012	GO:0042304-regulation of fatty acid biosynthetic process	PTGS2|NR1H3|SIRT1
-2.6909	GO:0043473-pigmentation	BCL2|EDNRA|EDNRB|KIT
-2.67644	GO:0007157-heterophilic cell-cell adhesion via plasma membrane cell adhesion molecules	ICAM1|ITGA5|SELP
-2.67644	GO:0010665-regulation of cardiac muscle cell apoptotic process	CXCR2|JAK2|TP53
-2.67644	GO:0051209-release of sequestered calcium ion into cytosol	F2R|FGF2|PTPRC
-2.67644	GO:1903793-positive regulation of anion transport	ITGB1|MIF|ABCB1
-2.67617	GO:0032526-response to retinoic acid	CYP26A1|MMP2|PDGFRB|TNF
-2.67282	GO:0098742-cell-cell adhesion via plasma-membrane adhesion molecules	ICAM1|ITGA5|ITGB1|ITGB2|PIK3CB|SELP
-2.66159	GO:0006941-striated muscle contraction	MTOR|HSP90AA1|PIK3CA|TNF
-2.65536	GO:0002822-regulation of adaptive immune response based on somatic recombination of immune receptors built from immunoglobulin superfamily domains	ADA|IL2|JAK2|PTPRC|TNF
-2.65221	GO:0010939-regulation of necrotic cell death	PARP1|CASP8|TP53
-2.65221	GO:0046622-positive regulation of organ growth	AKT1|MAPK14|FGF2
-2.65221	GO:0051283-negative regulation of sequestering of calcium ion	F2R|FGF2|PTPRC
-2.64834	GO:0007264-small GTPase mediated signal transduction	AGTR1|FGF2|HRAS|JUN|LIMK1|TP53
-2.64717	GO:0021782-glial cell development	AKT1|AKT2|APP|TNF
-2.64717	GO:1902749-regulation of cell cycle G2/M phase transition	APP|CCND1|CDK4|TP53
-2.64504	GO:0008361-regulation of cell size	ABL1|MTOR|HSP90AA1|LIMK1|VEGFA
-2.63289	GO:0042177-negative regulation of protein catabolic process	EGFR|HMGCR|MDM4|NOS2
-2.63289	GO:1901222-regulation of NIK/NF-kappaB signaling	APP|EGFR|EP300|TNF
-2.62848	GO:0009994-oocyte differentiation	BCL2|CTNNB1|EDNRA
-2.62848	GO:0010662-regulation of striated muscle cell apoptotic process	CXCR2|JAK2|TP53
-2.62848	GO:0010874-regulation of cholesterol efflux	PPARG|NR1H3|SIRT1
-2.62848	GO:0034605-cellular response to heat	FGF1|HSP90AA1|PTGS2
-2.62848	GO:0048260-positive regulation of receptor-mediated endocytosis	INSR|SERPINE1|VEGFA
-2.62848	GO:2000677-regulation of transcription regulatory region DNA binding	PARP1|CTNNB1|EP300
-2.6242	GO:0007015-actin filament organization	ABL1|BCL2|BRAF|JAK2|LIMK1|SRC
-2.6242	GO:0046394-carboxylic acid biosynthetic process	ALOX5|CASP1|CYP3A4|MIF|PTGS1|PTGS2
-2.62284	GO:2000112-regulation of cellular macromolecule biosynthetic process	AKT1|AKT2|APP|BCL2|CTNNB1|MTOR|INSR|RPS6KA3|TNF
-2.60829	GO:0016053-organic acid biosynthetic process	ALOX5|CASP1|CYP3A4|MIF|PTGS1|PTGS2
-2.60523	GO:0015909-long-chain fatty acid transport	ACE|FABP4|PPARG
-2.60523	GO:0030968-endoplasmic reticulum unfolded protein response	CCND1|EP300|HSPA5
-2.60523	GO:0045778-positive regulation of ossification	ALOX5|PTPN11|VDR
-2.60523	GO:0072332-intrinsic apoptotic signaling pathway by p53 class mediator	EP300|TP53|SIRT1
-2.59443	GO:0016236-macroautophagy	CTSD|MTOR|MAPK3|SRC|TP53
-2.59091	GO:0030004-cellular monovalent inorganic cation homeostasis	BCL2|CA2|MAPK1|MAPK3
-2.58244	GO:0003179-heart valve morphogenesis	MTOR|MDM2|MDM4
-2.58244	GO:0071320-cellular response to cAMP	APP|HSPA5|PIK3CG
-2.58244	GO:0071385-cellular response to glucocorticoid stimulus	NR3C1|IGF1R|JAK2
-2.57719	GO:0034766-negative regulation of ion transmembrane transport	BCL2|MMP9|PRKCE|TNF
-2.5601	GO:0007254-JNK cascade	MAPK8|MAPK10|TNF
-2.5601	GO:0042733-embryonic digit morphogenesis	CREBBP|CTNNB1|HDAC1
-2.5601	GO:0051017-actin filament bundle assembly	BRAF|LIMK1|SRC
-2.55976	GO:1905114-cell surface receptor signaling pathway involved in cell-cell signaling	ADORA1|AKT1|CCND1|CTNNB1|EDNRA|EDNRB|FGF2
-2.55016	GO:0030203-glycosaminoglycan metabolic process	EDNRA|EDNRB|FGF2|PDGFRB
-2.55016	GO:0045582-positive regulation of T cell differentiation	ADA|IL2|PNP|PTPRC
-2.54697	GO:0043087-regulation of GTPase activity	AKT2|F2R|MTOR|HRAS|ITGB1|MET|NTRK1
-2.54538	GO:0009913-epidermal cell differentiation	CASP3|CTNNB1|FGF2|HDAC1|MAP2K1
-2.53842	GO:0032412-regulation of ion transmembrane transporter activity	APP|EDNRA|ITGB1|MMP9|ABCB1|PRKCE
-2.53819	GO:0048168-regulation of neuronal synaptic plasticity	APP|HRAS|KIT
-2.53684	GO:0002718-regulation of cytokine production involved in immune response	KIT|MIF|TNF|SIRT1
-2.52672	GO:0033365-protein localization to organelle	ABL1|AKT1|ESR1|HSPA5|HSPA8|HSP90AA1|MDM2|STAT3|TERT|TP53
-2.51669	GO:0010803-regulation of tumor necrosis factor-mediated signaling pathway	CASP1|CASP8|IKBKB
-2.51535	GO:0009150-purine ribonucleotide metabolic process	ADA|PARP1|HMGCR|HPRT1|HSPA8|PNP|XDH
-2.51058	GO:0007613-memory	INSR|ITGA5|LDLR|PTGS2
-2.4956	GO:0002090-regulation of receptor internalization	INSR|ITGB3|VEGFA
-2.4956	GO:0002224-toll-like receptor signaling pathway	PRKCE|RPS6KA3|TNF
-2.4956	GO:0002763-positive regulation of myeloid leukocyte differentiation	CASP8|PRKCA|TNF
-2.4956	GO:0045604-regulation of epidermal cell differentiation	FGF2|PRKCH|VDR
-2.4956	GO:0051785-positive regulation of nuclear division	INSR|PDGFRB|TNF
-2.48596	GO:0010948-negative regulation of cell cycle process	CCND1|BCL2|MAPK14|MDM2|PTPN11|TP53
-2.48482	GO:0002698-negative regulation of immune effector process	IL2|LGALS3|PTPRC|TNF
-2.47489	GO:0001909-leukocyte mediated cytotoxicity	ELANE|F2|HPRT1
-2.47489	GO:0006939-smooth muscle contraction	ADA|EDNRA|EDNRB
-2.47489	GO:0061572-actin filament bundle organization	BRAF|LIMK1|SRC
-2.45669	GO:0048562-embryonic organ morphogenesis	CTNNB1|EDNRA|MMP14|PDGFRA|MAPK1|MAPK3
-2.45456	GO:0002275-myeloid cell activation involved in immune response	KIT|PIK3CG|PRKCE
-2.45456	GO:0035710-CD4-positive, alpha-beta T cell activation	BRAF|MTOR|STAT3
-2.45456	GO:0048002-antigen processing and presentation of peptide antigen	CTSD|ACE|IKBKB
-2.45456	GO:1900024-regulation of substrate adhesion-dependent cell spreading	ABL1|BRAF|ITGB3
-2.45167	GO:1903828-negative regulation of protein localization	BCL2L1|F2R|HMGCR|PTPN11|NR1H3
-2.44945	GO:0006959-humoral immune response	ALOX5|BCL2|ELANE|F2|LGALS4|TNF
-2.43559	GO:0006163-purine nucleotide metabolic process	ADA|PARP1|HMGCR|HPRT1|HSPA8|PNP|XDH
-2.43506	GO:0050808-synapse organization	ACHE|APP|CTNNB1|F2R|IGF1R|INSR
-2.43471	GO:0032411-positive regulation of transporter activity	EDNRA|ABCB1|PRKCD|NR1H3
-2.43471	GO:0043244-regulation of protein-containing complex disassembly	IGF1R|INSR|PIK3CA|TNF
-2.43459	GO:0030239-myofibril assembly	ITGB1|PDGFRA|PDGFRB
-2.41497	GO:0032663-regulation of interleukin-2 production	ABL1|PNP|PTPRC
-2.41497	GO:0055002-striated muscle cell development	ITGB1|PDGFRA|PDGFRB
-2.41033	GO:0006022-aminoglycan metabolic process	EDNRA|EDNRB|FGF2|PDGFRB
-2.41033	GO:0007498-mesoderm development	ITGB1|ITGB3|JAK2|VEGFA
-2.41033	GO:0048706-embryonic skeletal system development	CTNNB1|EDNRA|MMP14|PDGFRA
-2.39992	GO:0009259-ribonucleotide metabolic process	ADA|PARP1|HMGCR|HPRT1|HSPA8|PNP|XDH
-2.3983	GO:0006661-phosphatidylinositol biosynthetic process	FGF2|PIK3CA|PIK3CB|PIK3CG
-2.3983	GO:0048593-camera-type eye morphogenesis	CTNNB1|KDR|STAT3|VEGFA
-2.3983	GO:0051224-negative regulation of protein transport	F2R|HMGCR|PTPN11|NR1H3
-2.39805	GO:0045732-positive regulation of protein catabolic process	AKT1|HSP90AA1|LDLR|MDM2|TNF
-2.39569	GO:0002712-regulation of B cell mediated immunity	IL2|PTPRC|TNF
-2.39569	GO:0002889-regulation of immunoglobulin mediated immune response	IL2|PTPRC|TNF
-2.38638	GO:0016051-carbohydrate biosynthetic process	AKT1|AKT2|G6PD|PPARA
-2.37674	GO:0003170-heart valve development	MTOR|MDM2|MDM4
-2.37674	GO:0006112-energy reserve metabolic process	AKT1|AKT2|MTOR
-2.37674	GO:2000144-positive regulation of DNA-templated transcription initiation	ESR1|JUN|TP53
-2.37674	GO:2000272-negative regulation of signaling receptor activity	PPARA|PPARG|TNF
-2.37179	GO:0007517-muscle organ development	BCL2|MAPK14|EDNRA|EP300|ITGB1|SIRT1
-2.37072	GO:0006091-generation of precursor metabolites and energy	AKT1|AKT2|ALDH2|MTOR|G6PD|PPARD|TP53
-2.36653	GO:0030001-metal ion transport	BCL2|EDNRA|EDNRB|F2R|FGF2|ITGAV|PRKCB|PTPRC|VDR
-2.3581	GO:0030101-natural killer cell activation	CASP8|IL2|PTPRC
-2.3581	GO:0031343-positive regulation of cell killing	NOS2|MAPK8|PTPRC
-2.35125	GO:1904950-negative regulation of establishment of protein localization	F2R|HMGCR|PTPN11|NR1H3
-2.33977	GO:0032206-positive regulation of telomere maintenance	CTNNB1|MAPK1|MAPK3
-2.33977	GO:0060260-regulation of transcription initiation by RNA polymerase II	CDK4|ESR1|TP53
-2.32175	GO:0032024-positive regulation of insulin secretion	JAK2|PPARD|PRKCE
-2.32175	GO:0045670-regulation of osteoclast differentiation	CTNNB1|MTOR|TNF
-2.32175	GO:0046854-phosphatidylinositol phosphate biosynthetic process	PIK3CA|PIK3CB|PIK3CG
-2.29469	GO:0001764-neuron migration	CTNNB1|FGFR1|HSP90AA1|VEGFA
-2.28797	GO:0090150-establishment of protein localization to membrane	ADORA1|BRAF|EGFR|HSPA5|HSP90AA1
-2.26187	GO:0045667-regulation of osteoblast differentiation	CTNNB1|FGF2|PPARG|TNF
-2.25245	GO:0045911-positive regulation of DNA recombination	PARP1|IL2|PTPRC
-2.25245	GO:0072524-pyridine-containing compound metabolic process	G6PD|PNP|NAMPT
-2.23579	GO:0046637-regulation of alpha-beta T cell differentiation	ADA|IL2|PNP
-2.22986	GO:0010508-positive regulation of autophagy	KDR|PIK3CB|MAPK3|SIRT1
-2.21938	GO:0042058-regulation of epidermal growth factor receptor signaling pathway	ADORA1|EGFR|MMP9
-2.21938	GO:0048662-negative regulation of smooth muscle cell proliferation	IGFBP3|PPARD|PPARG
-2.21938	GO:0051926-negative regulation of calcium ion transport	BCL2|ACE|PTGS2
-2.21938	GO:0061844-antimicrobial humoral immune response mediated by antimicrobial peptide	ELANE|F2|LGALS4
-2.20322	GO:0016239-positive regulation of macroautophagy	KDR|MAPK3|SIRT1
-2.20322	GO:0031016-pancreas development	CTNNB1|INSR|MET
-2.20322	GO:2000242-negative regulation of reproductive process	ADA|BCL2L1|KIT
-2.19862	GO:0051592-response to calcium ion	CCND1|BRAF|HSPA5|JUN
-2.18729	GO:0002637-regulation of immunoglobulin production	IL2|PTPRC|TNF
-2.1782	GO:0035148-tube formation	ABL1|CASP3|CTNNB1|VEGFA
-2.1716	GO:0045824-negative regulation of innate immune response	PARP1|PPARG|NR1H3
-2.1716	GO:1901616-organic hydroxy compound catabolic process	ALDH2|COMT|CYP3A4
-2.15613	GO:0003151-outflow tract morphogenesis	EDNRA|JUN|VEGFA
-2.15613	GO:0043537-negative regulation of blood vessel endothelial cell migration	FGF2|PPARG|TNF
-2.15613	GO:0044773-mitotic DNA damage checkpoint signaling	CCND1|MDM2|TP53
-2.15613	GO:0048709-oligodendrocyte differentiation	CTNNB1|MTOR|HDAC1
-2.15613	GO:0055117-regulation of cardiac muscle contraction	ADORA1|HSP90AA1|PIK3CG
-2.15613	GO:1903533-regulation of protein targeting	AKT2|HRAS|ITGB2
-2.14088	GO:0002720-positive regulation of cytokine production involved in immune response	KIT|MIF|SIRT1
-2.12853	GO:0060041-retina development in camera-type eye	ACHE|PDGFRA|PDGFRB|STAT3
-2.12584	GO:0007422-peripheral nervous system development	AKT1|AKT2|EDNRB
-2.12584	GO:1901184-regulation of ERBB signaling pathway	ADORA1|EGFR|MMP9
-2.11882	GO:0046434-organophosphate catabolic process	ADA|HPRT1|PNP|XDH
-2.11123	GO:0008654-phospholipid biosynthetic process	FGF2|PIK3CA|PIK3CB|PIK3CG|PPARD
-2.11101	GO:0001837-epithelial to mesenchymal transition	CTNNB1|EDNRA|FGFR1
-2.11101	GO:0032371-regulation of sterol transport	PPARG|NR1H3|SIRT1
-2.11101	GO:0032374-regulation of cholesterol transport	PPARG|NR1H3|SIRT1
-2.10919	GO:0050770-regulation of axonogenesis	BRAF|LIMK1|MAP2K1|VEGFA
-2.09639	GO:0044774-mitotic DNA integrity checkpoint signaling	CCND1|MDM2|TP53
-2.08196	GO:0050848-regulation of calcium-mediated signaling	ADA|MTOR|TNF
-2.08196	GO:1903351-cellular response to dopamine	ABL1|MAPK1|MAPK3
-2.08072	GO:0008064-regulation of actin polymerization or depolymerization	MTOR|PIK3CA|PRKCD|PRKCE
-2.06773	GO:0006576-cellular biogenic amine metabolic process	COMT|EDNRA|HPRT1
-2.06773	GO:0044106-cellular amine metabolic process	COMT|EDNRA|HPRT1
[truncated: 12 more rows]

## Sheet: MF
GO-MF
LogP		Hits
-37.8898	GO:0004672-protein kinase activity	ABL1|AKT1|AKT2|ALK|CCND1|BRAF|CDK4|CHUK|MAPK14|CSF1R|EGFR|EPHB4|FGFR1|FLT1|FLT4|MTOR|IGF1R|IKBKB|INSR|JAK2|KDR|KIT|LIMK1|MET|NTRK1|PDGFRA|PDGFRB|PIK3CA|PIK3CB|PIK3CG|PRKCA|PRKCB|PRKCD|PRKCE|PRKCH|MAPK1|MAPK3|MAPK8|MAPK10|MAP2K1|RAF1|RPS6KA3|SRC
-34.6995	GO:0016773-phosphotransferase activity, alcohol group as acceptor	ABL1|AKT1|AKT2|ALK|CCND1|BRAF|CDK4|CHUK|MAPK14|CSF1R|EGFR|EPHB4|FGFR1|FLT1|FLT4|MTOR|IGF1R|IKBKB|INSR|JAK2|KDR|KIT|LIMK1|MET|NTRK1|PDGFRA|PDGFRB|PIK3CA|PIK3CB|PIK3CG|PRKCA|PRKCB|PRKCD|PRKCE|PRKCH|MAPK1|MAPK3|MAPK8|MAPK10|MAP2K1|RAF1|RPS6KA3|SRC
-33.2443	GO:0016301-kinase activity	ABL1|AKT1|AKT2|ALK|CCND1|BRAF|CDK4|CHUK|MAPK14|CSF1R|EGFR|EPHB4|FGFR1|FLT1|FLT4|MTOR|IGF1R|IKBKB|INSR|JAK2|KDR|KIT|LIMK1|MET|NTRK1|PDGFRA|PDGFRB|PIK3CA|PIK3CB|PIK3CG|PRKCA|PRKCB|PRKCD|PRKCE|PRKCH|MAPK1|MAPK3|MAPK8|MAPK10|MAP2K1|RAF1|RPS6KA3|SRC
-23.0703	GO:0004713-protein tyrosine kinase activity	ABL1|ALK|CSF1R|EGFR|EPHB4|FGFR1|FLT1|FLT4|IGF1R|INSR|JAK2|KDR|KIT|MET|NTRK1|PDGFRA|PDGFRB|PRKCD|MAP2K1|SRC
-21.2212	GO:0004714-transmembrane receptor protein tyrosine kinase activity	ALK|CSF1R|EGFR|EPHB4|FGFR1|FLT1|FLT4|IGF1R|INSR|KDR|KIT|MET|NTRK1|PDGFRA|PDGFRB
-20.6786	GO:0019900-kinase binding	ABL1|PARP1|AKT1|CCND1|BCL2L1|CASP1|MAPK14|CTNNB1|ACE|DNM1|EGFR|ESR1|NR3C1|HSP90AA1|IKBKB|ITGAV|ITGB1|ITGB2|ITGB3|JAK2|NTRK1|PDGFRB|PLG|PRKCB|PRKCD|MAPK8|PTPN11|PTPRC|RPS6KA3|SRC|STAT3|TP53|SIRT1
-19.2501	GO:0019199-transmembrane receptor protein kinase activity	ALK|CSF1R|EGFR|EPHB4|FGFR1|FLT1|FLT4|IGF1R|INSR|KDR|KIT|MET|NTRK1|PDGFRA|PDGFRB
-18.5225	GO:0017171-serine hydrolase activity	ACHE|ACE|ELANE|F2|F3|F7|F9|F10|F11|KLKB1|MMP1|MMP2|MMP3|MMP7|MMP9|MMP10|MMP14|PLAU|PLG
-18.192	GO:0106310-protein serine kinase activity	AKT1|AKT2|BRAF|CDK4|MAPK14|MTOR|IKBKB|LIMK1|PIK3CA|PIK3CB|PIK3CG|PRKCA|PRKCB|PRKCD|PRKCE|PRKCH|MAPK1|MAPK3|MAPK8|MAPK10|MAP2K1|RAF1|RPS6KA3
-17.9405	GO:0019901-protein kinase binding	ABL1|PARP1|AKT1|CCND1|BCL2L1|MAPK14|CTNNB1|ACE|DNM1|ESR1|NR3C1|HSP90AA1|IKBKB|ITGAV|ITGB1|ITGB2|ITGB3|JAK2|PDGFRB|PRKCB|PRKCD|MAPK8|PTPN11|PTPRC|RPS6KA3|SRC|STAT3|TP53|SIRT1
-17.8028	GO:0004175-endopeptidase activity	CASP1|CASP3|CASP8|CTSB|CTSD|ACE|ELANE|F2|F3|F7|F9|F10|F11|KLKB1|MMP1|MMP2|MMP3|MMP7|MMP9|MMP10|MMP14|PLAU|PLG|REN
-17.7098	GO:0004674-protein serine/threonine kinase activity	AKT1|AKT2|BRAF|CDK4|CHUK|MAPK14|EGFR|MTOR|IKBKB|LIMK1|PIK3CA|PIK3CG|PRKCA|PRKCB|PRKCD|PRKCE|PRKCH|MAPK1|MAPK3|MAPK8|MAPK10|MAP2K1|RAF1|RPS6KA3
-17.3002	GO:0008236-serine-type peptidase activity	ACE|ELANE|F2|F3|F7|F9|F10|F11|KLKB1|MMP1|MMP2|MMP3|MMP7|MMP9|MMP10|MMP14|PLAU|PLG
-16.6636	GO:0004252-serine-type endopeptidase activity	ELANE|F2|F3|F7|F9|F10|F11|KLKB1|MMP1|MMP2|MMP3|MMP7|MMP9|MMP10|MMP14|PLAU|PLG
-14.4949	GO:0019902-phosphatase binding	BCL2|MAPK14|CSF1R|CTNNB1|EGFR|FLT4|HSP90AA1|LGALS3|MET|PPARA|MAPK1|MAPK3|MAPK8|STAT1|STAT3|TP53
-14.4404	GO:0008233-peptidase activity	CASP1|CASP3|CASP8|CTSB|CTSD|ACE|ELANE|F2|F3|F7|F9|F10|F11|KLKB1|MMP1|MMP2|MMP3|MMP7|MMP9|MMP10|MMP14|PLAU|PLG|REN
-13.9804	GO:0002020-protease binding	BCL2|CASP3|ELANE|F3|ITGAV|ITGB1|ITGB3|KIT|LDLR|MIF|SERPINE1|TNF|TP53|TNFRSF10A
-13.8407	GO:0061629-RNA polymerase II-specific DNA-binding transcription factor binding	PARP1|AR|CREBBP|MAPK14|CTNNB1|EP300|ESR1|HDAC1|JUN|PPARA|PPARD|PPARG|PRKCB|SRC|STAT1|STAT3|TP53|VDR|SIRT1
-13.5154	GO:0008134-transcription factor binding	PARP1|AR|BCL2|CREBBP|MAPK14|CTNNB1|EP300|ESR1|MTOR|HDAC1|JUN|PPARA|PPARD|PPARG|PRKCB|SRC|STAT1|STAT3|TERT|TP53|VDR|VHL|SIRT1
-13.4936	GO:0140297-DNA-binding transcription factor binding	PARP1|AR|BCL2|CREBBP|MAPK14|CTNNB1|EP300|ESR1|HDAC1|JUN|PPARA|PPARD|PPARG|PRKCB|SRC|STAT1|STAT3|TP53|VDR|VHL|SIRT1
-13.277	GO:0005178-integrin binding	FGF1|FGF2|ICAM1|ITGA2B|ITGA4|ITGA5|ITGAV|ITGB1|ITGB2|ITGB3|KDR|MMP14|PRKCA|SRC
-12.8869	GO:0019838-growth factor binding	EGFR|FGFR1|FLT1|FLT4|IGF1R|IGFBP3|INSR|ITGAV|ITGB3|KDR|NTRK1|PDGFRA|PDGFRB
-12.203	GO:0019903-protein phosphatase binding	BCL2|MAPK14|CSF1R|CTNNB1|EGFR|FLT4|HSP90AA1|LGALS3|MET|MAPK8|STAT1|STAT3|TP53
-11.3499	GO:0004879-nuclear receptor activity	AR|ESR1|NR3C1|PPARA|PPARD|PPARG|STAT3|VDR|NR1H3
-11.3499	GO:0098531-ligand-activated transcription factor activity	AR|ESR1|NR3C1|PPARA|PPARD|PPARG|STAT3|VDR|NR1H3
-11.2969	GO:0042803-protein homodimerization activity	ACHE|PARP1|AKT1|BCL2|BCL2L1|CHUK|CSF1R|FGFR1|FLT4|G6PD|HSP90AA1|IKBKB|KIT|NOS2|NTRK1|PDGFRA|PTGS2|STAT1|STAT3|TERT|VEGFA|XDH
-11.2725	GO:0019904-protein domain specific binding	ABL1|APP|AR|BCL2|BCL2L1|CASP1|CASP8|CTNNB1|HDAC1|HSPA5|HSPA8|HSP90AA1|INSR|JAK2|KIT|MDM2|PLG|PPARA|PPARG|SRC|TP53|SIRT1
-11.2124	GO:0050839-cell adhesion molecule binding	CTNNB1|EGFR|FGF1|FGF2|HSPA5|HSPA8|ICAM1|ITGA2B|ITGA4|ITGA5|ITGAV|ITGB1|ITGB2|ITGB3|KDR|MMP14|PRKCA|PTPN11|SRC|STAT1
-11.0967	GO:0001221-transcription coregulator binding	AR|CREBBP|CTNNB1|EP300|ESR1|HDAC1|PPARA|PPARD|PPARG|STAT1|TERT
-10.6821	GO:0001223-transcription coactivator binding	AR|CREBBP|EP300|ESR1|PPARA|PPARD|STAT1|TERT
-10.6425	GO:0043560-insulin receptor substrate binding	IGF1R|INSR|JAK2|PIK3CA|PIK3CB|PRKCD
-9.90646	GO:0070851-growth factor receptor binding	APP|FGF1|FGF2|IL2|ITGA5|ITGB3|JAK2|PDGFRA|PDGFRB|SRC|VEGFA
-9.80911	GO:0001968-fibronectin binding	IGFBP3|ITGA4|ITGAV|ITGB1|ITGB3|MMP2|VEGFA
-9.61726	GO:0004708-MAP kinase kinase activity	BRAF|MAPK14|MAPK1|MAPK3|MAPK10|MAP2K1
-8.9755	GO:0008201-heparin binding	ALK|APP|ELANE|F2|F11|FGF1|FGF2|FGFR1|PTPRC|SELP|VEGFA
-8.67754	GO:0016922-nuclear receptor binding	PARP1|CTNNB1|EP300|ESR1|PPARG|PRKCB|SRC|STAT1|VDR|SIRT1
-8.59738	GO:0004712-protein serine/threonine/tyrosine kinase activity	AKT1|BRAF|MAPK14|MAPK1|MAPK3|MAPK10|MAP2K1
-8.53402	GO:0019960-C-X3-C chemokine binding	ITGA4|ITGAV|ITGB1|ITGB3
-8.45081	GO:0031994-insulin-like growth factor I binding	IGF1R|IGFBP3|INSR|ITGAV|ITGB3
-8.26067	GO:0005161-platelet-derived growth factor receptor binding	ITGA5|ITGB3|PDGFRA|PDGFRB|VEGFA
-7.92534	GO:0004707-MAP kinase activity	MAPK14|MAPK1|MAPK3|MAPK8|MAPK10
-7.92534	GO:0004698-calcium-dependent protein kinase C activity	PRKCA|PRKCB|PRKCD|PRKCE|PRKCH
-7.92308	GO:1901681-sulfur compound binding	ALK|APP|ELANE|F2|F11|FGF1|FGF2|FGFR1|PTPRC|SELP|TPMT|VEGFA
-7.90873	GO:0050840-extracellular matrix binding	ACHE|ITGA2B|ITGAV|ITGB1|ITGB3|LGALS3|VEGFA
-7.86825	GO:0019956-chemokine binding	FGF2|CXCR2|ITGA4|ITGAV|ITGB1|ITGB3
-7.77581	GO:0004697-protein kinase C activity	PRKCA|PRKCB|PRKCD|PRKCE|PRKCH
-7.69229	GO:0005021-vascular endothelial growth factor receptor activity	FLT1|FLT4|KDR|PDGFRA
-7.69229	GO:0030235-nitric-oxide synthase regulator activity	AKT1|EGFR|ESR1|HSP90AA1
-7.57396	GO:0008022-protein C-terminus binding	ABL1|CTNNB1|EP300|HRAS|JAK2|PPARG|MAP2K1|SRC|TERT|SIRT1
-7.50534	GO:0005520-insulin-like growth factor binding	IGF1R|IGFBP3|INSR|ITGAV|ITGB3
-7.49723	GO:0005539-glycosaminoglycan binding	ALK|APP|ELANE|F2|F11|FGF1|FGF2|FGFR1|PTPRC|SELP|VEGFA
-7.40067	GO:0097110-scaffold protein binding	BRAF|CASP8|CHUK|HSP90AA1|IKBKB|MAP2K1|SRC
-7.35454	GO:0002039-p53 binding	CREBBP|EP300|HDAC1|MDM2|MDM4|TP53|SIRT1
-7.32922	GO:0019955-cytokine binding	CSF1R|ELANE|FGF2|CXCR2|ITGA4|ITGAV|ITGB1|ITGB3|KIT
-7.26922	GO:0003682-chromatin binding	PARP1|AR|CREBBP|CTNNB1|EGFR|EP300|ESR1|HDAC1|JUN|PPARG|PRKCB|STAT1|STAT3|TP53|NR1H3|SIRT1
-7.15555	GO:0009931-calcium-dependent protein serine/threonine kinase activity	PRKCA|PRKCB|PRKCD|PRKCE|PRKCH
-7.05083	GO:0010857-calcium-dependent protein kinase activity	PRKCA|PRKCB|PRKCD|PRKCE|PRKCH
-7.02185	GO:0004222-metalloendopeptidase activity	ACE|MMP1|MMP2|MMP3|MMP7|MMP9|MMP10|MMP14
-6.93082	GO:0001618-virus receptor activity	EGFR|ICAM1|ITGA5|ITGAV|ITGB1|ITGB3|LDLR
-6.9191	GO:0004699-calcium-independent protein kinase C activity	PRKCD|PRKCE|PRKCH
-6.89178	GO:0140272-exogenous protein binding	EGFR|ICAM1|ITGA5|ITGAV|ITGB1|ITGB3|LDLR
-6.87418	GO:0005126-cytokine receptor binding	CASP3|CASP8|IL2|ITGA5|ITGB3|JAK2|MIF|NTRK1|STAT1|TNF|VEGFA
-6.67904	GO:0031072-heat shock protein binding	ADORA1|FGF1|NR3C1|HSPA5|HSPA8|ITGB2|KDR|LIMK1
-6.56323	GO:0042562-hormone binding	AR|EDNRB|EGFR|NR3C1|IGF1R|INSR|TTR
-6.29852	GO:0020037-heme binding	CYP2C19|CYP3A4|CYP26A1|JAK2|NOS2|PTGS1|PTGS2|SRC
-6.21528	GO:0044389-ubiquitin-like protein ligase binding	BCL2|CASP8|EGFR|HSPA5|HSPA8|HSP90AA1|JUN|MDM2|ABCB1|STAT1|TP53
-6.06922	GO:0046906-tetrapyrrole binding	CYP2C19|CYP3A4|CYP26A1|JAK2|NOS2|PTGS1|PTGS2|SRC
-5.92228	GO:0038085-vascular endothelial growth factor binding	KDR|PDGFRA|PDGFRB
-5.86721	GO:0030546-signaling receptor activator activity	APP|EGFR|F2|FGF1|FGF2|IL2|LGALS3|MIF|PRKCE|TNF|TTR|VEGFA|NAMPT
-5.56651	GO:0031625-ubiquitin protein ligase binding	BCL2|CASP8|EGFR|HSPA5|HSPA8|HSP90AA1|JUN|MDM2|ABCB1|TP53
-5.42999	GO:0030545-signaling receptor regulator activity	APP|EGFR|F2|FGF1|FGF2|IL2|LGALS3|MIF|PRKCE|TNF|TTR|VEGFA|NAMPT
-5.38769	GO:0015026-coreceptor activity	ITGA4|ITGAV|ITGB1|ITGB3|KDR
-5.38363	GO:0008237-metallopeptidase activity	ACE|MMP1|MMP2|MMP3|MMP7|MMP9|MMP10|MMP14
-5.38139	GO:0035005-1-phosphatidylinositol-4-phosphate 3-kinase activity	PIK3CA|PIK3CB|PIK3CG
-5.38139	GO:0046934-phosphatidylinositol-4,5-bisphosphate 3-kinase activity	PIK3CA|PIK3CB|PIK3CG
-5.26973	GO:0008047-enzyme activator activity	ALK|APP|CASP1|CASP3|EGFR|IGFBP3|IL2|JUN|PIK3CA|PRKCD|PRKCE|MAP2K1|SRC
-5.23858	GO:0003707-nuclear steroid receptor activity	ESR1|NR3C1|PPARA|PPARD
-5.17212	GO:0140296-general transcription initiation factor binding	AR|ESR1|MTOR|JUN|TP53
-5.16421	GO:0051219-phosphoprotein binding	ABL1|MTOR|MAPK1|MAPK3|PTPN11|SRC
-5.092	GO:0005080-protein kinase C binding	ABL1|ITGAV|ITGB3|PRKCB|SRC
-5.00436	GO:0043184-vascular endothelial growth factor receptor 2 binding	ITGA5|ITGB3|VEGFA
-5.00436	GO:0052812-phosphatidylinositol-3,4-bisphosphate 5-kinase activity	PIK3CA|PIK3CB|PIK3CG
-4.96045	GO:0051019-mitogen-activated protein kinase binding	ABL1|MAPK14|ACE|SIRT1
-4.94084	GO:0140677-molecular function activator activity	AKT1|AKT2|NR3C1|MET|TP53
-4.93038	GO:0005496-steroid binding	AR|CYP3A4|ESR1|NR3C1|VDR|NR1H3
-4.85104	GO:0016303-1-phosphatidylinositol-3-kinase activity	PIK3CA|PIK3CB|PIK3CG
-4.85104	GO:0052813-phosphatidylinositol bisphosphate kinase activity	PIK3CA|PIK3CB|PIK3CG
-4.85104	GO:0097199-cysteine-type endopeptidase activity involved in apoptotic signaling pathway	CASP1|CASP3|CASP8
-4.8372	GO:0043548-phosphatidylinositol 3-kinase binding	IGF1R|INSR|JAK2|PDGFRB
-4.81017	GO:0047485-protein N-terminus binding	PARP1|HDAC1|MDM2|MAP2K1|TERT|TP53
-4.60629	GO:0031406-carboxylic acid binding	CYP26A1|FABP4|NOS2|PPARD|PPARG|SELP|VDR
-4.59098	GO:0035004-phosphatidylinositol 3-kinase activity	PIK3CA|PIK3CB|PIK3CG
-4.56443	GO:0097718-disordered domain specific binding	CTNNB1|HSP90AA1|MDM2|TP53
-4.51495	GO:0042056-chemoattractant activity	FGF2|LGALS3|MIF|VEGFA
-4.46991	GO:0019207-kinase regulator activity	ALK|CCND1|CASP3|CDK4|EGFR|IL2|PIK3CA|MAP2K1
-4.37547	GO:0005172-vascular endothelial growth factor receptor binding	ITGA5|ITGB3|VEGFA
-4.37499	GO:0030331-nuclear estrogen receptor binding	PARP1|CTNNB1|ESR1|SRC
-4.34675	GO:0042826-histone deacetylase binding	PARP1|CCND1|HDAC1|HSP90AA1|MAPK8|TP53
-4.33383	GO:0045296-cadherin binding	CTNNB1|EGFR|HSPA5|HSPA8|ITGB1|KDR|PTPN11|SRC|STAT1
-4.33091	GO:0016709-oxidoreductase activity, acting on paired donors, with incorporation or reduction of molecular oxygen, NAD(P)H as one donor, and incorporation of one atom of oxygen	CYP2C19|CYP3A4|CYP26A1|NOS2
-4.28801	GO:0042169-SH2 domain binding	ABL1|JAK2|KIT|SRC
-4.28015	GO:0097153-cysteine-type endopeptidase activity involved in apoptotic process	CASP1|CASP3|CASP8
-4.28015	GO:0036041-long-chain fatty acid binding	FABP4|PPARD|PPARG
-4.26989	GO:0033293-monocarboxylic acid binding	CYP26A1|FABP4|PPARD|PPARG|VDR
-4.19156	GO:0016307-phosphatidylinositol phosphate kinase activity	PIK3CA|PIK3CB|PIK3CG
-4.16577	GO:0001046-core promoter sequence-specific DNA binding	NR3C1|HDAC1|STAT1|TP53
-4.12702	GO:0004715-non-membrane spanning protein tyrosine kinase activity	ABL1|JAK2|PRKCD|SRC
-4.08919	GO:0001784-phosphotyrosine residue binding	ABL1|MAPK1|MAPK3|PTPN11
-4.01612	GO:0016763-pentosyltransferase activity	PARP1|HPRT1|PNP|NAMPT
-3.98081	GO:0032813-tumor necrosis factor receptor superfamily binding	CASP3|CASP8|STAT1|TNF
-3.98045	GO:0001664-G protein-coupled receptor binding	ADORA1|AGTR1|ACE|EDNRB|HSPA8|IL2|JAK2|STAT1
-3.95818	GO:0052742-phosphatidylinositol kinase activity	PIK3CA|PIK3CB|PIK3CG
-3.94048	GO:0019887-protein kinase regulator activity	ALK|CCND1|CASP3|CDK4|EGFR|PIK3CA|MAP2K1
-3.88918	GO:0035173-histone kinase activity	JAK2|PRKCA|PRKCB
-3.76173	GO:0005158-insulin receptor binding	IGF1R|PTPN11|SRC
-3.73762	GO:0048018-receptor ligand activity	F2|FGF1|FGF2|IL2|LGALS3|MIF|TNF|TTR|VEGFA|NAMPT
-3.73519	GO:0051087-chaperone binding	HSPA5|HSPA8|PLG|TERT|TP53
-3.73053	GO:0060090-molecular adaptor activity	AR|BCL2|HSPA8|ITGA2B|LDLR|LGALS3|MAP2K1|PTPN11|STAT3|VHL
-3.70262	GO:0017134-fibroblast growth factor binding	FGFR1|ITGAV|ITGB3
-3.69431	GO:0045309-protein phosphorylated amino acid binding	ABL1|MAPK1|MAPK3|PTPN11
-3.64621	GO:0070412-R-SMAD binding	PARP1|JUN|PPARG
-3.64621	GO:0016702-oxidoreductase activity, acting on single donors with incorporation of molecular oxygen, incorporation of two atoms of oxygen	ALOX5|PTGS1|PTGS2
-3.60592	GO:0003712-transcription coregulator activity	ABL1|CCND1|CREBBP|CTNNB1|ELANE|EP300|FGF2|HDAC1|PRKCB|SIRT1
-3.59228	GO:0001091-RNA polymerase II general transcription initiation factor binding	AR|ESR1|TP53
-3.59228	GO:0016701-oxidoreductase activity, acting on single donors with incorporation of molecular oxygen	ALOX5|PTGS1|PTGS2
-3.55531	GO:1990841-promoter-specific chromatin binding	HDAC1|STAT1|TP53|SIRT1
-3.54801	GO:0016705-oxidoreductase activity, acting on paired donors, with incorporation or reduction of molecular oxygen	CYP2C19|CYP3A4|CYP26A1|NOS2|PTGS1|PTGS2
-3.54061	GO:0004190-aspartic-type endopeptidase activity	CASP3|CTSD|REN
-3.49949	GO:0031490-chromatin DNA binding	CREBBP|EP300|HDAC1|STAT3|NR1H3
-3.49292	GO:0046982-protein heterodimerization activity	ADORA1|AGTR1|BCL2|BCL2L1|CHUK|IKBKB|ITGB1|TP53
-3.49104	GO:0070001-aspartic-type peptidase activity	CASP3|CTSD|REN
-3.49104	GO:0004709-MAP kinase kinase kinase activity	BRAF|EGFR|RAF1
-3.46581	GO:0004197-cysteine-type endopeptidase activity	CASP1|CASP3|CASP8|CTSB|CTSD
-3.44921	GO:0019209-kinase activator activity	ALK|EGFR|IL2|PIK3CA|MAP2K1
-3.44341	GO:0043236-laminin binding	ACHE|ITGB1|LGALS3
-3.40357	GO:0005518-collagen binding	ACHE|CTSB|ITGB1|MMP9
-3.39756	GO:0046875-ephrin receptor binding	ABL1|PIK3CG|SRC
-3.35617	GO:0043621-protein self-association	ABL1|ACHE|PPARG|TP53
-3.35339	GO:0051721-protein phosphatase 2A binding	BCL2|STAT1|TP53
-3.31076	GO:0051059-NF-kappaB binding	EP300|HDAC1|PPARD
-3.31076	GO:0005164-tumor necrosis factor receptor binding	CASP8|STAT1|TNF
-3.27171	GO:0003713-transcription coactivator activity	ABL1|CREBBP|CTNNB1|EP300|FGF2|PRKCB|SIRT1
-3.26959	GO:0051427-hormone receptor binding	FABP4|JAK2|PTPN11
-3.20281	GO:0043177-organic acid binding	CYP26A1|NOS2|PPARD|PPARG|VDR
-3.2011	GO:0046332-SMAD binding	PARP1|CTNNB1|JUN|PPARG
-3.06483	GO:0008528-G protein-coupled peptide receptor activity	AGTR1|EDNRA|EDNRB|F2R|CXCR2
-3.06064	GO:0051117-ATPase binding	AR|EGFR|ESR1|SRC
-3.06064	GO:0001540-amyloid-beta binding	ACHE|INSR|ITGB2|LDLR
-3.02284	GO:0008013-beta-catenin binding	AR|CTNNB1|EP300|ESR1
-3.01523	GO:0019825-oxygen binding	CYP2C19|CYP3A4|CYP26A1
-2.98709	GO:0005506-iron ion binding	ALOX5|CYP2C19|CYP3A4|CYP26A1|XDH
-2.98709	GO:0001653-peptide receptor activity	AGTR1|EDNRA|EDNRB|F2R|CXCR2
-2.95152	GO:0140662-ATP-dependent protein folding chaperone	HSPA5|HSPA8|HSP90AA1
-2.93416	GO:0016491-oxidoreductase activity	ALDH2|ALOX5|CYP2C19|CYP3A4|CYP26A1|G6PD|HMGCR|NOS2|PTGS1|PTGS2|XDH
-2.90951	GO:0005125-cytokine activity	FGF2|IL2|MIF|TNF|VEGFA|NAMPT
-2.87683	GO:0008083-growth factor activity	F2|FGF1|FGF2|IL2|VEGFA
-2.86542	GO:0042277-peptide binding	ACHE|EDNRB|IGF1R|INSR|ITGB2|LDLR|PPARG
-2.86199	GO:0001222-transcription corepressor binding	ESR1|HDAC1|STAT1
-2.73604	GO:0004497-monooxygenase activity	CYP2C19|CYP3A4|CYP26A1|NOS2
-2.7265	GO:0005504-fatty acid binding	FABP4|PPARD|PPARG
-2.7012	GO:0016538-cyclin-dependent protein serine/threonine kinase regulator activity	CCND1|CASP3|CDK4
-2.65221	GO:0017046-peptide hormone binding	EDNRB|IGF1R|INSR
-2.62848	GO:0050661-NADP binding	G6PD|HMGCR|NOS2
-2.62848	GO:0051287-NAD binding	PARP1|ALDH2|SIRT1
-2.6246	GO:0008234-cysteine-type peptidase activity	CASP1|CASP3|CASP8|CTSB|CTSD
-2.61155	GO:0001228-DNA-binding transcription activator activity, RNA polymerase II-specific	AR|ESR1|NR3C1|JUN|PPARA|STAT3|TP53|NR1H3
-2.58893	GO:0001216-DNA-binding transcription activator activity	AR|ESR1|NR3C1|JUN|PPARA|STAT3|TP53|NR1H3
-2.57719	GO:0030295-protein kinase activator activity	ALK|EGFR|PIK3CA|MAP2K1
-2.56482	GO:0003714-transcription corepressor activity	CCND1|CREBBP|ELANE|HDAC1|SIRT1
-2.52365	GO:1990782-protein tyrosine kinase binding	HSP90AA1|ITGB1|PTPN11|TP53
-2.45456	GO:0001098-basal transcription machinery binding	AR|ESR1|TP53
-2.45456	GO:0001099-basal RNA polymerase II transcription machinery binding	AR|ESR1|TP53
-2.35342	GO:0033218-amide binding	ACHE|EDNRB|IGF1R|INSR|ITGB2|LDLR|PPARG
-2.32175	GO:0044183-protein folding chaperone	HSPA5|HSPA8|HSP90AA1
-2.26937	GO:0003684-damaged DNA binding	PARP1|CREBBP|EP300
-2.24566	GO:0001227-DNA-binding transcription repressor activity, RNA polymerase II-specific	NR3C1|JUN|PPARA|PPARD|PPARG|TP53
-2.2203	GO:0001217-DNA-binding transcription repressor activity	NR3C1|JUN|PPARA|PPARD|PPARG|TP53
-2.09923	GO:0030674-protein-macromolecule adaptor activity	HSPA8|LGALS3|MAP2K1|PTPN11|STAT3|VHL
-2.09639	GO:0038024-cargo receptor activity	INSR|ITGB2|LDLR
-2.03982	GO:0035591-signaling adaptor activity	MAP2K1|PTPN11|STAT3
-2.01264	GO:0016410-N-acyltransferase activity	CREBBP|EP300|SIRT1
