# Supplementary material for: Exploring the components and mechanisms of Shen-qi-wang-mo granule in the treatment of retinal vein occlusion by UPLC-Triple TOF MS/MS and network pharmacology
Source: Sci Rep. 2023 Apr 1;13:5330. doi: 10.1038/s41598-023-32472-0 (PMC10066998; doi:10.1038/s41598-023-32472-0)
Supplement: Supplementary file 11 — Supplementary Table 5. [file 41598_2023_32472_MOESM11_ESM.xlsx]

## Sheet: Results
TARGET	PROTEIN	Positive Control Molecule	Binding Energy (-kcal/mol)
			Control	B	C	CQC-1	CQC-2	D	DG-1	DG-2	DG-3	DS-3	DS-4	GQZ-9	HH-1	LZ-1	LZ-10	LZ-11	LZ-12	LZ-2	LZ-3	LZ-4	LZ-5	LZ-6	LZ-7	LZ-8	LZ-9	NZZ-3	NZZ-5	NZZ-6	SDH-1	SDH-2	SDH-3	SDH-5	SY-1	SY-2	SY-3	SY-4	SY-5	SY-6	SY-8	SY-9	ZX-1	ZX-2	ZX-3	ZX-4	ZX-5	ZX-6	ZX-7
PRKCA	4RA4	BLWOBXIQFDYTRF-OAGGEKHMSA-N	-9.8	-5.82	-8.36	-8.52	-8.68	-8.74	-7.36	-7.56	-7.8							-8.6				-8.3									-8.6	-8.08	-8.28							-7.8			-8.44	-8.3	-8.34	-8.5	-8.2		-8.8
NR3C1	4P6W	WOFMFGQZHJDGCX-ZULDAHANSA-N	-7.1	-6.52												-8.28	-7	-8.5	-7.8	-8.16	-7.68	-7.38	-7.6	-8.38	-7.86	-9.3	-8.6																-8.1	-8.44	-8.46	-6.98	-8.6	-8.56	-7.64
MMP2	3AYU	DGZZVIWCMGVHGV-LJQANCHMSA-N	-6.14		-7.4	-7.06	-7.26	-7.54	-7.48	-7.16	-7.18						-6.4			-6.88	-6.84	-6.22	-6.16	-6.62	-6.78	-6.56	-7.52				-6.5	-6.8	-6.24
HSP90AA1	1YC1	LCTWZJKHOGKNMX-UHFFFAOYSA-N	-10.3		-8.88	-9.2	-8.78	-8.3					-7.36					-8.7											-8.6	-9.46	-8.86				-9.34	-8.76	-10.26	-9.56	-8.76	-9.4	-8.5	-9.2		-8.1				-7.26
NOS2	4CX7	HKLFDCGBVFYQPQ-KRWDZBQOSA-N	-10	-6.58												-10.4	-10.18	-9.3	-10.78	-9.68	-9.5	-9.38	-9.4	-9.5	-10.58	-9.38	-10.34																-9.1	-8.98	-8.78	-9.18		-8.72	-9
AR	2YHD	MUMGGOZAMZWBJJ-DYKIIFRCSA-N	-6.5													-5.9	-5.1	-5.7	-5.8	-6.2	-6.3		-4.9	-6.1	-6	-5.9	-5.6																-5.18	-5.7	-5.38	-5.5	-5.38	-5.18	-5.3
MTOR	4DRI	QFJCIRLUMZQUOT-HPLJOQBZSA-N	-19.7													-11.32	-10.62	-11.4		-10.72	-10.6	-10.64					-11.46																-11.1	-11.18	-11.56		-11.3	-10.76	-10.52
AKR1B1	3P2V	GIBWKPQWXRUBP-HNNXBMFYSA-N	-8.14		-8.56	-8.36	-8.14	-8.6	-7.92	-8	-8.2	-9.1			-10.24																			-7	-8.2	-8.64	-9.38	-9	-8.12		-7	-8.5
MMP1	1HFC	UHHHTIKWXBRCLT-VDBOFHIQSA-N	-6.9		-8.54									-8.02		-8.2	-7.1		-7.6	-7.54	-7.5	-7.04	-6.92	-7.54	-6.9		-7.74		-8.7	-7.08													-6.6	-7.6					-7.06
TNF	7JRA	TZXWJHVVESOPPE-CQSZACIVSA-N	-13.16			-9.2						-10.2			-9.46	-8.4	-7.3	-8.5	-7.8	-8	-7.98	-8.2	-7.72	-7.9	-8.46	-7.9	-8.5		-8.52
MAPK3	6GES	SCMLGVPMSXTUNC-UHFFFAOYSA-N	-9.3													-7.36			-6.58	-6.24	-6.22			-6.32	-6.48	-6.46	-6.6																				-6.24	-6.44
MAPK1	6G9J	IRHJKWVMKNYGNX-QGZVFWFLSA-N	-12.16														-10	-10.5			-12.5						-9.9																-8.88	-9.6	-9.7	-9.76	-9.4	-9.8	-9.34
HRAS	5E95	QGWNDRXFNXRZMB-UUOKFMHZSA-N	-10				-8.48	-8.78																				-8.28	-8.18											-8.32
PIK3CB	4BFR	UAXHPOBBKRWJGA-ZDUSSCGKSA-N	-9.9																																								-7.28	-6.98		-7	-6.84	-7	-6.88
PIK3CA	7R9V	YAPSKJOBRAWBJI-UHFFFAOYSA-N	-9.46													-7.22	-6.88	-7.28	-7.66	-6.8	-7.28	-7.04		-7.14			-7.2																-6.4	-6.92	-6.5		-6.36	-6.56	-6.06
AKT2	2JDR	YWTBGJGMTBHQTM-IBGZPJMESA-N	-11.1																		-7.78
AKT1	6HHF	NFXSQFADJLOQHR-UHFFFAOYSA-N	-14.3																		-10.48																											-9.74
RAF1	7Z38	MLDQJTXFUGDVEO-UHFFFAOYSA-N	-8.6																																														-7.46
MAP2K1	3DV3	PVBOBALIHWFPSS-UHFFFAOYSA-N	-8.14																										-8.42											-8			-6.5	-8.1					-7.62
VEGFA	6ZFL	MLDQJTXFUGDVEO-UHFFFAOYSA-N	-8.1										-5.98																						-7.3			-8.38	-7.22	-7.1	-6.82	-8.02

## Sheet: MMP2
Term	CQC-1	CQC-2	C	DG-1	DG-2	DG-3	D	LZ-10	LZ-2	LZ-3	LZ-4	LZ-5	LZ-6	LZ-7	LZ-8	LZ-9	SDH-1	SDH-2	SDH-3	Control
1	-7.2	-7.5	-6.9	-7.5	-6.7	-7.2	-7.7	-6.2	-6.9	-6.8	-6.2	-6.3	-6.6	-6.9	-6.5	-7.5	-6.8	-7.3	-6.2	-6.3
2	-7.3	-7.3	-7.4	-7.5	-7.3	-7.1	-7	-6.4	-7	-6.9	-6.4	-6.3	-6.6	-6.8	-6.5	-7.5	-6	-7.3	-6.3	-6.3
3	-7.1	-6.6	-6.9	-7.5	-7.3	-7.2	-8	-6.5	-6.9	-6.9	-6.5	-6.3	-6.7	-6.9	-6.6	-7.6	-6.7	-6.7	-6.4	-6
4	-7.1	-7.5	-7.9	-7.5	-7.2	-7.2	-7.3	-6.5	-6.7	-6.8	-6	-6	-6.6	-6.4	-6.6	-7.4	-6.8	-6.5	-6.1	-5.8
5	-6.6	-7.4	-7.9	-7.4	-7.3	-7.2	-7.7	-6.4	-6.9	-6.8	-6	-5.9	-6.6	-6.9	-6.6	-7.6	-6.2	-6.2	-6.2	-6.3
MEAN	-7.06	-7.26	-7.4	-7.48	-7.16	-7.18	-7.54	-6.4	-6.88	-6.84	-6.22	-6.16	-6.62	-6.78	-6.56	-7.52	-6.5	-6.8	-6.24	-6.14
SD	0.241661	0.338231	0.447214	0.04	0.233238	0.04	0.349857	0.109545	0.0979796	0.0489898	0.203961	0.174356	0.04	0.193907	0.0489898	0.0748331	0.334664	0.438178	0.10198	0.205913

## Sheet: HSP90AA1
Term	CQC-1	CQC-2	C	DS-4	D	LZ-11	NZZ-5	NZZ-6	SDH-1	SY-1	SY-2	SY-3	SY-4	SY-5	SY-6	SY-8	SY-9	ZX-2	ZX-6	Control
1	-9.2	-8.9	-8.8	-7.4	-8.3	-8.7	-8.6	-9.4	-8.9	-9.4	-8.8	-10.2	-9.6	-8.8	-9.4	-8.5	-9.2	-8.1	-7.3	-10.3
2	-9.2	-8.6	-8.9	-7.4	-8.3	-8.7	-8.6	-9.5	-8.9	-9.3	-8.7	-10.3	-9.6	-8.7	-9.4	-8.5	-9.2	-8.1	-7.2	-10.3
3	-9.2	-8.9	-8.9	-7.3	-8.3	-8.7	-8.6	-9.5	-8.9	-9.3	-8.7	-10.2	-9.5	-8.7	-9.4	-8.5	-9.2	-8.1	-7.2	-10.3
4	-9.2	-8.8	-8.9	-7.4	-8.3	-8.7	-8.6	-9.5	-8.8	-9.4	-8.8	-10.3	-9.6	-8.8	-9.4	-8.5	-9.2	-8.1	-7.3	-10.3
5	-9.2	-8.7	-8.9	-7.3	-8.3	-8.7	-8.6	-9.4	-8.8	-9.3	-8.8	-10.3	-9.5	-8.8	-9.4	-8.5	-9.2	-8.1	-7.3	-10.3
MEAN	-9.2	-8.78	-8.88	-7.36	-8.3	-8.7	-8.6	-9.46	-8.86	-9.34	-8.76	-10.26	-9.56	-8.76	-9.4	-8.5	-9.2	-8.1	-7.26	-10.3
SD	0	0.116619	0.04	0.0489898	0	0	0	0.0489898	0.0489898	0.0489898	0.0489898	0.0489898	0.0489898	0.0489898	0	0	0	0	0.0489898	0

## Sheet: AKR1B1
Term	CQC-1	CQC-2	C	DG-1	DG-2	DG-3	DS-3	D	HH-1	SDH-5	SY-1	SY-2	SY-3	SY-4	SY-5	SY-8	SY-9	Control
1	-8.3	-8.1	-8.5	-8	-8	-8.2	-9.1	-8.6	-10.2	-7	-8.2	-8.5	-9.3	-9	-8.1	-7	-8.5	-8.3
2	-8.3	-8.1	-8.6	-7.6	-8	-8.2	-9.1	-8.6	-10.3	-7	-8.2	-8.6	-9.4	-9	-8.1	-7	-8.5	-7.8
3	-8.3	-8.1	-8.6	-8.1	-8	-8.2	-9.1	-8.7	-10.3	-7	-8.2	-8.5	-9.4	-8.9	-8.1	-7	-8.5	-8.1
4	-8.4	-8.3	-8.6	-8	-8	-8.2	-9.1	-8.5	-10.2	-7	-8.2	-8.5	-9.4	-9.1	-8.2	-7	-8.5	-8.2
5	-8.5	-8.1	-8.5	-7.9	-8	-8.2	-9.1	-8.6	-10.2	-7	-8.2	-9.1	-9.4	-9	-8.1	-7	-8.5	-8.3
MEAN	-8.36	-8.14	-8.56	-7.92	-8	-8.2	-9.1	-8.6	-10.24	-7	-8.2	-8.64	-9.38	-9	-8.12	-7	-8.5	-8.14
SD	0.08	0.08	0.0489898	0.172047	0	0	0	0.0632456	0.0489898	0	0	0.233238	0.04	0.0632456	0.04	0	0	0.185472

## Sheet: MMP1
Term	C	GQZ-9	LZ-10	LZ-12	LZ-1	LZ-2	LZ-3	LZ-4	LZ-5	LZ-6	LZ-7	LZ-9	NZZ-5	SY-6	ZX-1	ZX-2	ZX-7	Control
1	-8.6	-7.2	-7.1	-7.6	-8.2	-7.6	-7.5	-7.1	-6.9	-7.5	-6.7	-7.8	-8.8	-7.2	-6.2	-8.1	-6.7	-6.9
2	-8.7	-7.7	-7.1	-7.6	-8.2	-7.5	-7.5	-7.5	-6.9	-7.5	-6.8	-7.8	-8.8	-7.1	-6.8	-7.5	-6.7	-6.9
3	-8.4	-8.5	-7.2	-7.6	-8.2	-7.5	-7.5	-6.4	-6.9	-7.5	-6.7	-7.8	-8.5	-7.1	-6.3	-8	-7.8	-6.9
4	-8.3	-8.8	-7	-7.6	-8.2	-7.5	-7.5	-7.1	-6.9	-7.7	-6.7	-7.5	-8.7	-7.1	-7.6	-7.2	-6.8	-6.9
5	-8.7	-7.9	-7.1	-7.6	-8.2	-7.6	-7.5	-7.1	-7	-7.5	-7.6	-7.8	-8.7	-6.9	-6.1	-7.2	-7.3	-6.9
MEAN	-8.54	-8.02	-7.1	-7.6	-8.2	-7.54	-7.5	-7.04	-6.92	-7.54	-6.9	-7.74	-8.7	-7.08	-6.6	-7.6	-7.06	-6.9
SD	0.162481	0.570614	0.0632456	0	0	0.0489898	0	0.355528	0.04	0.08	0.352136	0.12	0.109545	0.0979796	0.554977	0.384708	0.431741	0

## Sheet: AR
Term	LZ-10	LZ-11	LZ-12	LZ-1	LZ-2	LZ-3	LZ-5	LZ-6	LZ-7	LZ-8	LZ-9	ZX-1	ZX-2	ZX-3	ZX-4	ZX-5	ZX-6	ZX-7	Control
1	-5.1	-5.7	-5.8	-5.9	-6.2	-6.3	-4.9	-6.1	-6	-5.9	-5.6	-5.3	-5.7	-5.4	-5.5	-5.4	-5.1	-5.3	-6.5
2	-5.1	-5.7	-5.8	-5.9	-6.2	-6.3	-4.9	-6.1	-6	-5.9	-5.6	-4.9	-5.7	-5.4	-5.5	-5.3	-5.2	-5.3	-6.5
3	-5.1	-5.7	-5.8	-5.9	-6.2	-6.3	-4.9	-6.1	-6	-5.9	-5.6	-5.5	-5.7	-5.4	-5.5	-5.4	-5.4	-5.3	-6.5
4	-5.1	-5.7	-5.8	-5.9	-6.2	-6.3	-4.9	-6.1	-6	-5.9	-5.6	-4.9	-5.7	-5.4	-5.5	-5.4	-5.1	-5.3	-6.5
5	-5.1	-5.7	-5.8	-5.9	-6.2	-6.3	-4.9	-6.1	-6	-5.9	-5.6	-5.3	-5.7	-5.3	-5.5	-5.4	-5.1	-5.3	-6.5
MEAN	-5.1	-5.7	-5.8	-5.9	-6.2	-6.3	-4.9	-6.1	-6	-5.9	-5.6	-5.18	-5.7	-5.38	-5.5	-5.38	-5.18	-5.3	-6.5
SD	0	0	0	0	0	0	0	0	0	0	0	0.24	0	0.04	0	0.04	0.116619	0	0

## Sheet: MAPK3
Term	LZ-12	LZ-1	LZ-2	LZ-3	LZ-6	LZ-7	LZ-8	LZ-9	ZX-5	ZX-6	Control
1	-6.6	-8	-6.3	-6.4	-6.7	-6.3	-6.4	-6.6	-6.5	-6.6	-9.3
2	-6.6	-7.2	-6.2	-6	-6.3	-6.6	-6.5	-6.6	-6.1	-6.6	-9.3
3	-6.6	-7.2	-6.3	-6.4	-6.2	-6.3	-6.6	-6.6	-6.4	-6.5	-9.3
4	-6.6	-7.2	-6.1	-6	-6.3	-6.6	-6.4	-6.6	-6.1	-6.4	-9.3
5	-6.5	-7.2	-6.3	-6.3	-6.1	-6.6	-6.4	-6.6	-6.1	-6.1	-9.3
MEAN	-6.58	-7.36	-6.24	-6.22	-6.32	-6.48	-6.46	-6.6	-6.24	-6.44	-9.3
SD	0.04	0.32	0.08	0.183303	0.203961	0.146969	0.08	0	0.174356	0.185472	0

## Sheet: MTOR
Term	LZ-10	LZ-11	LZ-1	LZ-2	LZ-3	LZ-4	LZ-9	ZX-1	ZX-2	ZX-3	ZX-5	ZX-6	ZX-7	Control
1	-10.7	-11.4	-11.3	-10.7	-10.2	-10.6	-11.5	-11.1	-11.2	-11.5	-11.3	-10.8	-10.4	-19.7
2	-10.5	-11.4	-11.3	-10.7	-10.9	-10.7	-11.5	-11.1	-11.2	-11.6	-11.3	-10.8	-10.7	-19.7
3	-10.7	-11.4	-11.3	-10.7	-10.7	-10.7	-11.4	-11.1	-11.2	-11.5	-11.3	-10.7	-10.4	-19.7
4	-10.6	-11.4	-11.4	-10.7	-10.2	-10.7	-11.4	-11.1	-11.2	-11.6	-11.3	-10.8	-10.4	-19.7
5	-10.6	-11.4	-11.3	-10.8	-11	-10.5	-11.5	-11.1	-11.1	-11.6	-11.3	-10.7	-10.7	-19.7
MEAN	-10.62	-11.4	-11.32	-10.72	-10.6	-10.64	-11.46	-11.1	-11.18	-11.56	-11.3	-10.76	-10.52	-19.7
SD	0.0748331	0	0.04	0.04	0.340588	0.08	0.0489898	0	0.04	0.0489898	0	0.0489898	0.146969	0

## Sheet: PRKCA
Term	B	CQC-1	CQC-2	C	DG-1	DG-2	DG-3	D	LZ-11	LZ-4	SDH-1	SDH-2	SDH-3	SY-6	ZX-1	ZX-2	ZX-3	ZX-4	ZX-5	ZX-7	Control
1	-5.8	-8.6	-8.5	-8.3	-7.3	-7.6	-7.8	-8.6	-8.6	-8.3	-8.3	-8.1	-8.6	-7.8	-8.4	-8.3	-8.3	-8.5	-8.2	-8.8	-9.8
2	-5.8	-8.5	-8.8	-8.4	-7.3	-7.6	-7.8	-8.8	-8.6	-8.3	-8.7	-8.1	-8.2	-7.9	-8.5	-8.3	-8.3	-8.5	-8.2	-8.8	-9.8
3	-5.8	-8.4	-8.7	-8.4	-7.4	-7.5	-7.8	-8.8	-8.6	-8.3	-8.7	-8.1	-8.1	-7.8	-8.4	-8.3	-8.4	-8.5	-8.2	-8.8	-9.8
4	-5.8	-8.6	-8.7	-8.3	-7.4	-7.6	-7.8	-8.8	-8.6	-8.3	-8.4	-8	-8.3	-7.6	-8.6	-8.3	-8.4	-8.5	-8.2	-8.8	-9.8
5	-5.9	-8.5	-8.7	-8.4	-7.4	-7.5	-7.8	-8.7	-8.6	-8.3	-8.9	-8.1	-8.2	-7.9	-8.3	-8.3	-8.3	-8.5	-8.2	-8.8	-9.8
MEAN	-5.82	-8.52	-8.68	-8.36	-7.36	-7.56	-7.8	-8.74	-8.6	-8.3	-8.6	-8.08	-8.28	-7.8	-8.44	-8.3	-8.34	-8.5	-8.2	-8.8	-9.8
SD	0.04	0.0748331	0.0979796	0.0489898	0.0489898	0.0489898	0	0.08	0	0	0.219089	0.04	0.172047	0.109545	0.10198	0	0.0489898	0	0	0	0

## Sheet: HRAS
Term	CQC-2	D	NZZ-3	NZZ-5	SY-6	Control
1	-7.8	-8.8	-7.4	-8.3	-8.3	-10.1
2	-8.5	-8.7	-8.9	-8.1	-8.3	-9.9
3	-8.8	-8.7	-7.3	-8.2	-8.3	-10
4	-8.6	-8.5	-9	-8.2	-8.3	-10
5	-8.7	-9.2	-8.8	-8.1	-8.4	-10
MEAN	-8.48	-8.78	-8.28	-8.18	-8.32	-10
SD	0.354401	0.231517	0.762627	0.0748331	0.04	0.0632456

[truncated: 11 more sheets: RAF1, AKT1, NOS2, MAPK1, MAP2K1, PIK3CA, NR3C1, VEGFA, TNF, PIK3CB, AKT2]
