# Supplementary material for: Exploring the components and mechanisms of Shen-qi-wang-mo granule in the treatment of retinal vein occlusion by UPLC-Triple TOF MS/MS and network pharmacology
Source: Sci Rep. 2023 Apr 1;13:5330. doi: 10.1038/s41598-023-32472-0 (PMC10066998; doi:10.1038/s41598-023-32472-0)
Supplement: Supplementary file 12 — Supplementary Table 6. [file 41598_2023_32472_MOESM12_ESM.xlsx]

## Sheet: Sheet1
	VEGFR	MAPK2K1	MAPK1	TNF	PIK3CA	AKT1	MTOR	NOS2a	MAPK14a	MAPK3	IL6
NC	1	1	1	1	1	1	1	1	1	1	1
NC	1	1	1	1	1	1	1	1	1	1	1
PTU	1.00602	0.992897	0.943183	0.292809	1.12738	1.1356	1.07284	0.463956	0.926845	0.995393	0.0906837
PTU	0.993898	0.941327	1.00504	0.276469	1.32881	0.932913	1.22371	0.501987	0.985978	0.994335	0.0823072
1 mg/mL	0.974337	1.12496	0.963448	0.464207	1.11847	0.793624	1.09884	0.678497	0.954595	0.871567	0.315612
1 mg/mL	1.00089	1.20126	0.864054	0.420984	1.05287	0.983476	1.1347	0.649308	0.922417	0.660858	0.362525
4 mg/mL	0.65911	0.724144	0.677553	0.370064	0.760081	0.794637	0.647842	0.199954	0.892617	0.934667	0.379679
4 mg/mL	0.682784	0.634715	0.696862	0.333064	0.701783	0.856737	0.714704	0.20163	0.798744	0.849398	0.439397
